# Supplementary material for: Integrating patient-reported weight gain cause narratives into personalized obesity management: a data-driven approach with natural language processing and machine learning
Source: Front Nutr. 2026 Apr 14;13:1777240. doi: 10.3389/fnut.2026.1777240 (PMC13123420; doi:10.3389/fnut.2026.1777240)
Supplement: SUPPLEMENTARY FILE S1 — Development and validation of the LLM-based thematic labeling pipeline. [file Table_1.xlsx]

## Sheet: s1_data
S1 Data: Evaluation of LLM-driven thematic labeling of weight gain narratives against a consensus reference on 300 randomly selected samples
Free-text weight gain cause narratives in the PROMET CONNECT-CONNECT GEN cohort were labeled with one or more of 12 thematic categories using GPT4.1 after human revision of narratives and identification of themes. 300 randomly selected narratives were labeled by three independent blinded human raters to serve as a reference for LLM output evaluation. Independent of thematic labeling done in the o…
REFERENCE DATA: Narratives labeled by 3 independent, blinded human raters (average Krippendorff's α=0.83) with disagreements resolved through discussion.		Category-level interrater α = 0.961	Category-level interrater α = 0.894	Category-level interrater α = 0.914	Category-level interrater α = 0.871	Category-level interrater α = 0.926	Category-level interrater α = 0.857	Category-level interrater α = 0.556	Category-level interrater α = 1.000	Category-level interrater α = 0.741	Category-level interrater α = 0.977	Category-level interrater α = 0.590	Category-level interrater α = 0.718		LLM DATA: Narratives labeled by GPT4.1 and evaluated against the reference to assess precision, recall and F1 scores. Results: macro-averaged precision, recall and F1 = 0.906, 0.897, 0.897, respectively.		Category-level precision / recall / F1 score = 0.943 / 0.988 / 0.965	Category-level precision / recall / F1 score = 0.987 / 0.962 / 0.975	Category-level precision / recall / F1 score = 0.941 / 0.889 / 0.914	Category-level precision / recall / F1 score = 0.968 / 0.833 / 0.896	Category-level precision / recall / F1 score = 1.000 / 0.969 / 0.984	Category-level precision / recall / F1 score = 0.981 / 0.971 / 0.976	Category-level precision / recall / F1 score = 0.650 / 0.929 / 0.765	Category-level precision / recall / F1 score = 1.000 / 1.000 / 1.000	Category-level precision / recall / F1 score = 0.833 / 0.750 / 0.789	Category-level precision / recall / F1 score = 1.000 / 0.971 / 0.985	Category-level precision / recall / F1 score = 0.829 / 0.607 / 0.701	Category-level precision / recall / F1 score = 0.739 / 0.895 / 0.810	Qualitative audit of LLM mistakes: proportion of debatable, missed, added and switched labels in cases where the LLM output was not in exact match with the reference data.
Weight gain cause narrative in the original language	Weight gain cause narrative translated to English	Women's health and pregnancy	Mental health	Family issues	Medication, disease or injury	Physical inactivity	Eating habits	Schedule	Smoking cessation	Treatment discontinuation or relapse	COVID-19 pandemic	External circumstances	None of the above		Weight gain cause narrative in the original language	Weight gain cause narrative translated to English	Women's health and pregnancy	Mental health	Family issues	Medication, disease or injury	Physical inactivity	Eating habits	Schedule	Smoking cessation	Treatment discontinuation or relapse	COVID-19 pandemic	External circumstances	None of the above	Debatable label: Partial match; LLM output does not match reference data, but the choice can be argued with.	n = 22 / 300 (7.33%)
EMBARAZO	"pregnancy"	1	0	0	0	0	0	0	0	0	0	0	0		EMBARAZO	"pregnancy"	1	0	0	0	0	0	0	0	0	0	0	0	Missed label: Partial match; LLM output missing a label present in reference data.	n = 22 / 300 (7.33%)
PICOTEA EN EL RESTAURANTE SOLO HACE 1 COMIDA AL DIA.	"snacking at the restaurant only has 1 meal a day."	0	0	0	0	0	1	0	0	0	0	0	0		PICOTEA EN EL RESTAURANTE SOLO HACE 1 COMIDA AL DIA.	"snacking at the restaurant only has 1 meal a day."	0	0	0	0	0	1	0	0	0	0	0	0	Added label: Partial match; LLM output contains a label not present in reference data.	n = 12 / 300 (4.0%)
NO PODER MOVERSE POR DOLOR LUMBARES ANSIEDAD POR PROBLEMAS LABORALES DEPRESION	"unable to move due to lower back pain anxiety due to work problems depression"	0	1	0	1	1	0	0	0	0	0	1	0		NO PODER MOVERSE POR DOLOR LUMBARES ANSIEDAD POR PROBLEMAS LABORALES DEPRESION	"unable to move due to lower back pain anxiety due to work problems depression"	0	1	0	1	0	0	0	0	0	0	1	0	Switched label: Complete mismatch; LLM used labels differently from the reference data. NOTE: Only happens with the 'none of the above' category.	n = 7 / 300 (2.33%)
QUARENTENA	"quarantine"	0	0	0	0	0	0	0	0	0	1	0	0		QUARENTENA	"quarantine"	0	0	0	0	0	0	0	0	0	1	0	0
malos hábitos alimentarios	"poor eating habits"	0	0	0	0	0	1	0	0	0	0	0	0		malos hábitos alimentarios	"poor eating habits"	0	0	0	0	0	1	0	0	0	0	0	0
COMER MAL	"eating poorly"	0	0	0	0	0	1	0	0	0	0	0	0		COMER MAL	"eating poorly"	0	0	0	0	0	1	0	0	0	0	0	0
EMBARAZOS	"pregnancies"	1	0	0	0	0	0	0	0	0	0	0	0		EMBARAZOS	"pregnancies"	1	0	0	0	0	0	0	0	0	0	0	0
PICOTEO	"snacking"	0	0	0	0	0	1	0	0	0	0	0	0		PICOTEO	"snacking"	0	0	0	0	0	1	0	0	0	0	0	0
DEPOIS DA PANDEMIA COMEÇOU A AUMENTAR PESO GRADUALMENTE. SEDENTARISMO. JÁ FEZ LEV, DIETA 3 PASSOS, HERBALIFE, SEM RESULTADOS A MEDIO-LONGO PRAZO. ESTAVA ACOMPANHADA (TRABALHO), ACHEI QUE NÃO ESTAVA CONFORTÁVEL NA PORMENORIZAÇÃO DESTE TEMA E NÃO O EXPLOREI MAIS.	"after the pandemic, i started to gradually gain weight. sedentary lifestyle. i have tried lev, 3 steps diet, herbalife, with no medium to long-term results. i was accompanied (at work), i felt uncomfortable discussing this topic and did not explore it further."	0	0	0	0	1	0	0	0	1	1	0	0		DEPOIS DA PANDEMIA COMEÇOU A AUMENTAR PESO GRADUALMENTE. SEDENTARISMO. JÁ FEZ LEV, DIETA 3 PASSOS, HERBALIFE, SEM RESULTADOS A MEDIO-LONGO PRAZO. ESTAVA ACOMPANHADA (TRABALHO), ACHEI QUE NÃO ESTAVA CONFORTÁVEL NA PORMENORIZAÇÃO DESTE TEMA E NÃO O EXPLOREI MAIS.	"after the pandemic, i started to gradually gain weight. sedentary lifestyle. i have tried lev, 3 steps diet, herbalife, with no medium to long-term results. i was accompanied (at work), i felt uncomfortable discussing this topic and did not explore it further."	0	0	0	0	1	0	0	0	1	1	0	0
desorden horario, come mas por las noches durante el dia se restringe	"irregular schedule, eats more at night and restricts during the day"	0	0	0	0	0	1	1	0	0	0	0	0		desorden horario, come mas por las noches durante el dia se restringe	"irregular schedule, eats more at night and restricts during the day"	0	0	0	0	0	1	1	0	0	0	0	0
Tubo problemas de depresión en el pasado, ahora esta más estable y animada.	"i had problems with depression in the past, now i am more stable and cheerful."	0	1	0	0	0	0	0	0	0	0	0	0		Tubo problemas de depresión en el pasado, ahora esta más estable y animada.	"i had problems with depression in the past, now i am more stable and cheerful."	0	1	0	0	0	0	0	0	0	0	0	0
Problemas familiares y mucha ansiedad	"family problems and a lot of anxiety"	0	1	1	0	0	0	0	0	0	0	0	0		Problemas familiares y mucha ansiedad	"family problems and a lot of anxiety"	0	1	1	0	0	0	0	0	0	0	0	0
No cuidarse, la vida social	"not taking care of oneself, social life"	0	0	0	0	0	0	0	0	0	0	1	0		No cuidarse, la vida social	"not taking care of oneself, social life"	0	0	0	0	0	0	0	0	0	0	0	1
PANDEMIA	"pandemic"	0	0	0	0	0	0	0	0	0	1	0	0		PANDEMIA	"pandemic"	0	0	0	0	0	0	0	0	0	1	0	0
PANDEMIA	"pandemic"	0	0	0	0	0	0	0	0	0	1	0	0		PANDEMIA	"pandemic"	0	0	0	0	0	0	0	0	0	1	0	0
Pandemia no se ha cuidado	"pandemic, have not taken care of myself"	0	0	0	0	0	0	0	0	0	1	0	0		Pandemia no se ha cuidado	"pandemic, have not taken care of myself"	0	0	0	0	0	0	0	0	0	1	0	0
PROGRESIVO COMENTA QUE SE SALE DE LA RUTINA	"progressive comments that he/she is out of routine"	0	0	0	0	0	0	0	0	0	0	0	1		PROGRESIVO COMENTA QUE SE SALE DE LA RUTINA	"progressive comments that he/she is out of routine"	0	0	0	0	0	0	0	0	0	0	1	0
OPERACION UTERO DE URGENCIA MÁS TTO HORMONAL - EMBARAZO MUCHA ANSIEDAD POR CORTICOIDES	"emergency uterus operation plus hormonal treatment - pregnancy lots of anxiety due to corticosteroids"	1	1	0	1	0	0	0	0	0	0	0	0		OPERACION UTERO DE URGENCIA MÁS TTO HORMONAL - EMBARAZO MUCHA ANSIEDAD POR CORTICOIDES	"emergency uterus operation plus hormonal treatment - pregnancy lots of anxiety due to corticosteroids"	1	1	0	1	0	0	0	0	0	0	0	0
Pandemia	"pandemic"	0	0	0	0	0	0	0	0	0	1	0	0		Pandemia	"pandemic"	0	0	0	0	0	0	0	0	0	1	0	0
DICE QUE LLEVA TODO LA VIDA A DIETA	"he says he has been on a diet his whole life"	0	0	0	0	0	0	0	0	1	0	0	0		DICE QUE LLEVA TODO LA VIDA A DIETA	"he says he has been on a diet his whole life"	0	0	0	0	0	0	0	0	0	0	0	1
UN POCO TODO	"a little bit of everything"	0	0	0	0	0	0	0	0	0	0	0	1		UN POCO TODO	"a little bit of everything"	0	0	0	0	0	0	0	0	0	0	0	1
ESTILO DE VIDA, MALOS HÁBITOS, DIVORCIO + CAMBIO RESIDENCIA	"lifestyle, bad habits, divorce + change of residence"	0	0	1	0	0	0	0	0	0	0	1	0		ESTILO DE VIDA, MALOS HÁBITOS, DIVORCIO + CAMBIO RESIDENCIA	"lifestyle, bad habits, divorce + change of residence"	0	0	1	0	0	0	0	0	0	0	1	0
Antidepresivos	"antidepressants"	0	1	0	1	0	0	0	0	0	0	0	0		Antidepresivos	"antidepressants"	0	0	0	1	0	0	0	0	0	0	0	0
COMER MAL	"eating poorly"	0	0	0	0	0	1	0	0	0	0	0	0		COMER MAL	"eating poorly"	0	0	0	0	0	1	0	0	0	0	0	0
PICOTEA	"snacking"	0	0	0	0	0	1	0	0	0	0	0	0		PICOTEA	"snacking"	0	0	0	0	0	1	0	0	0	0	0	0
come por ansiedad, come muy rápido	"eats due to anxiety, eats very quickly"	0	1	0	0	0	1	0	0	0	0	0	0		come por ansiedad, come muy rápido	"eats due to anxiety, eats very quickly"	0	1	0	0	0	1	0	0	0	0	0	0
ANSIEDAD	"anxiety"	0	1	0	0	0	0	0	0	0	0	0	0		ANSIEDAD	"anxiety"	0	1	0	0	0	0	0	0	0	0	0	0
CAUSAS PERSONALES Y DE TRABAJO	"personal and work-related reasons"	0	0	0	0	0	0	0	0	0	0	1	0		CAUSAS PERSONALES Y DE TRABAJO	"personal and work-related reasons"	0	0	0	0	0	0	0	0	0	0	0	1
MALOS HABITOS ALIMENTARIOS. MUCHO CAFE, POCAS COMIDAS, EN LA HORA DE LA MERIENDA HACE ATRACONES (ANSIEDAD)	"bad eating habits. too much coffee, few meals, during snack time binge eating (anxiety)"	0	1	0	0	0	1	0	0	0	0	0	0		MALOS HABITOS ALIMENTARIOS. MUCHO CAFE, POCAS COMIDAS, EN LA HORA DE LA MERIENDA HACE ATRACONES (ANSIEDAD)	"bad eating habits. too much coffee, few meals, during snack time binge eating (anxiety)"	0	1	0	0	0	1	0	0	0	0	0	0
ELLA QUIERE LLEGAR A 54KG ACCIDENTE EN OCTUBRE Y HA ESTADO DE REPOSO	"she wants to reach 54kg accident in october and has been resting"	0	0	0	1	1	0	0	0	0	0	0	0		ELLA QUIERE LLEGAR A 54KG ACCIDENTE EN OCTUBRE Y HA ESTADO DE REPOSO	"she wants to reach 54kg accident in october and has been resting"	0	0	0	1	1	0	0	0	0	0	0	0
EMBARAZO	"pregnancy"	1	0	0	0	0	0	0	0	0	0	0	0		EMBARAZO	"pregnancy"	1	0	0	0	0	0	0	0	0	0	0	0
AUMENTO PROGRESIVO, DESORGANIZACION	"progressive increase, disorganization"	0	0	0	0	0	0	0	0	0	0	0	1		AUMENTO PROGRESIVO, DESORGANIZACION	"progressive increase, disorganization"	0	0	0	0	0	0	0	0	0	0	0	1
MALOS HÁBITOS, HORARIOS COMPROMISOS MENOPAUSIA	"bad habits, schedules commitments menopause"	1	0	0	0	0	0	1	0	0	0	1	0		MALOS HÁBITOS, HORARIOS COMPROMISOS MENOPAUSIA	"bad habits, schedules commitments menopause"	1	0	0	0	0	1	1	0	0	0	1	0
ANSIEDAD, PANDEMIA, MUERTE DE SU PADRE	"anxiety, pandemic, death of their father"	0	1	1	0	0	0	0	0	0	1	0	0		ANSIEDAD, PANDEMIA, MUERTE DE SU PADRE	"anxiety, pandemic, death of their father"	0	1	1	0	0	0	0	0	0	1	0	0
DESCONTROL, ANSIEDAD CON LA COMIDA	"loss of control, anxiety with food"	0	1	0	0	0	1	0	0	0	0	0	0		DESCONTROL, ANSIEDAD CON LA COMIDA	"loss of control, anxiety with food"	0	1	0	0	0	1	0	0	0	0	0	0
Depresión	"depression"	0	1	0	0	0	0	0	0	0	0	0	0		Depresión	"depression"	0	1	0	0	0	0	0	0	0	0	0	0
NO PUEDE HACER AF, AHORA HA RETOMADO (HACE 2 MESES)	"cannot do physical activity, has now resumed (2 months ago)"	0	0	0	0	1	0	0	0	0	0	0	0		NO PUEDE HACER AF, AHORA HA RETOMADO (HACE 2 MESES)	"cannot do physical activity, has now resumed (2 months ago)"	0	0	0	0	1	0	0	0	0	0	0	0
MUCHA ANSIEDAD	"lots of anxiety"	0	1	0	0	0	0	0	0	0	0	0	0		MUCHA ANSIEDAD	"lots of anxiety"	0	1	0	0	0	0	0	0	0	0	0	0
SE MANTUVO BIEN HASTA EL 2021 MUCHO ESTRES EN EL TRABAJO	"stayed well until 2021 lots of stress at work"	0	1	0	0	0	0	0	0	0	0	1	0		SE MANTUVO BIEN HASTA EL 2021 MUCHO ESTRES EN EL TRABAJO	"stayed well until 2021 lots of stress at work"	0	1	0	0	0	0	0	0	0	0	1	0
PORQUE CUANDO SE DEJA, NO SABE PARAR.	"because when you start, you don't know how to stop."	0	0	0	0	0	0	0	0	0	0	0	1		PORQUE CUANDO SE DEJA, NO SABE PARAR.	"because when you start, you don't know how to stop."	0	0	0	0	0	0	0	0	1	0	0	0
PICOTEO POR LAS TARDES, ESPEOR MOMENTO	"snacking in the afternoons, worst moment"	0	0	0	0	0	1	0	0	0	0	0	0		PICOTEO POR LAS TARDES, ESPEOR MOMENTO	"snacking in the afternoons, worst moment"	0	0	0	0	0	1	0	0	0	0	0	0
trabajo sedentario, comer fuera	"sedentary job, eating out"	0	0	0	0	1	1	0	0	0	0	1	0		trabajo sedentario, comer fuera	"sedentary job, eating out"	0	0	0	0	1	1	0	0	0	0	0	0
EMBARAZO	"pregnancy"	1	0	0	0	0	0	0	0	0	0	0	0		EMBARAZO	"pregnancy"	1	0	0	0	0	0	0	0	0	0	0	0
MUCHO DESORDEN, LA NOCHES PICOTEA MUCHO	"lots of disorder, at night I snack a lot"	0	0	0	0	0	1	0	0	0	0	0	0		MUCHO DESORDEN, LA NOCHES PICOTEA MUCHO	"lots of disorder, at night I snack a lot"	0	0	0	0	0	1	0	0	0	0	0	0
COMER MAL ADICTA A LA COCA ZERO	"eating poorly addicted to coke zero"	0	0	0	0	0	1	0	0	0	0	0	0		COMER MAL ADICTA A LA COCA ZERO	"eating poorly addicted to coke zero"	0	0	0	0	0	1	0	0	0	0	0	0
REDUCE EJERCICIO POR OPERACIONES DE RODILLA Y CAIDAS CONFINAMIENTO Y TRABAJA EN LA SANIDAD PROBLEMAS DE ANSIEDAD.	"reduced exercise due to knee surgeries and falls confinement and working in healthcare anxiety problems."	0	1	0	1	1	0	0	0	0	1	1	0		REDUCE EJERCICIO POR OPERACIONES DE RODILLA Y CAIDAS CONFINAMIENTO Y TRABAJA EN LA SANIDAD PROBLEMAS DE ANSIEDAD.	"reduced exercise due to knee surgeries and falls confinement and working in healthcare anxiety problems."	0	1	0	1	1	0	1	0	0	1	0	0
Dejadez y tendencia a engordar + menopausia	"laziness and tendency to gain weight + menopause"	1	0	0	0	0	0	0	0	0	0	0	0		Dejadez y tendencia a engordar + menopausia	"laziness and tendency to gain weight + menopause"	1	0	0	0	0	0	0	0	0	0	0	0
EMBARAZO, ESTRES	"pregnancy, stress"	1	1	0	0	0	0	0	0	0	0	0	0		EMBARAZO, ESTRES	"pregnancy, stress"	1	1	0	0	0	0	0	0	0	0	0	0
EMBARAZO	"pregnancy"	1	0	0	0	0	0	0	0	0	0	0	0		EMBARAZO	"pregnancy"	1	0	0	0	0	0	0	0	0	0	0	0
MENOPAUSIA ANSIEDAD, NO EJERCICIO	"menopause anxiety, no exercise"	1	1	0	0	1	0	0	0	0	0	0	0		MENOPAUSIA ANSIEDAD, NO EJERCICIO	"menopause anxiety, no exercise"	1	1	0	0	1	0	0	0	0	0	0	0
HACE 5 AÑOS MURIÓ SU MARIDO Y COGIÓ PESO FIBROMIALGIA MENOPAUSIA HIPOTIROIDISMO	"five years ago her husband died and she gained weight fibromyalgia menopause hypothyroidism"	1	0	1	1	0	0	0	0	0	0	0	0		HACE 5 AÑOS MURIÓ SU MARIDO Y COGIÓ PESO FIBROMIALGIA MENOPAUSIA HIPOTIROIDISMO	"five years ago her husband died and she gained weight fibromyalgia menopause hypothyroidism"	1	0	1	1	0	0	0	0	0	0	0	0
Ansiedad, ovarios poliquísticos	"anxiety, polycystic ovaries"	1	1	0	0	0	0	0	0	0	0	0	0		Ansiedad, ovarios poliquísticos	"anxiety, polycystic ovaries"	0	1	0	1	0	0	0	0	0	0	0	0
ENTROU EM DEPRESSÃO EM 2021 E COMEÇOU A AUMENTAR PESO GRADUALMENTE DEVIDO A COMPULSÃO ALIMENTAR. ATUALMENTE JÁ NÃO TRABALHA POR TURNOS (HORÁRIO 10-19H00).	"entered depression in 2021 and started to gradually gain weight due to binge eating. currently no longer works shifts (10 am to 7 pm)."	0	1	0	0	0	1	1	0	0	0	0	0		ENTROU EM DEPRESSÃO EM 2021 E COMEÇOU A AUMENTAR PESO GRADUALMENTE DEVIDO A COMPULSÃO ALIMENTAR. ATUALMENTE JÁ NÃO TRABALHA POR TURNOS (HORÁRIO 10-19H00).	"entered depression in 2021 and started to gradually gain weight due to binge eating. currently no longer works shifts (10 am to 7 pm)."	0	1	0	0	0	1	1	0	0	0	0	0
ansiedad por muerte de familiar siempre ha tenido tendencia a subir de peso post embarazo después de 2 niños, diabetes gestacional	"anxiety due to the death of a family member has always had a tendency to gain weight post-pregnancy after 2 children, gestational diabetes"	1	1	1	1	0	0	0	0	0	0	0	0		ansiedad por muerte de familiar siempre ha tenido tendencia a subir de peso post embarazo después de 2 niños, diabetes gestacional	"anxiety due to the death of a family member has always had a tendency to gain weight post-pregnancy after 2 children, gestational diabetes"	1	1	1	0	0	0	0	0	0	0	0	0
Cambio de vida a vida sedentaria	"change from an active lifestyle to a sedentary one"	0	0	0	0	1	0	0	0	0	0	0	0		Cambio de vida a vida sedentaria	"change from an active lifestyle to a sedentary one"	0	0	0	0	1	0	0	0	0	0	1	0
TELETRABAJO- SEDENTARISMO- COME MAS-PICOTEO- NO DEPORTE	"telecommuting - sedentary lifestyle - eating more - snacking - no sports"	0	0	0	0	1	1	0	0	0	0	1	0		TELETRABAJO- SEDENTARISMO- COME MAS-PICOTEO- NO DEPORTE	"telecommuting - sedentary lifestyle - eating more - snacking - no sports"	0	0	0	0	1	1	0	0	0	0	1	0
NO CAMBIO DE HABITOS, COMER LO Q LE GUSTA	"no change in habits, eating what they like"	0	0	0	0	0	1	0	0	0	0	0	0		NO CAMBIO DE HABITOS, COMER LO Q LE GUSTA	"no change in habits, eating what they like"	0	0	0	0	0	1	0	0	0	0	0	0
COME MUCHO EL FIN DE SEMANA	"eat a lot on the weekend"	0	0	0	0	0	1	0	0	0	0	0	0		COME MUCHO EL FIN DE SEMANA	"eat a lot on the weekend"	0	0	0	0	0	1	0	0	0	0	0	0
SEDENTARISMO	"sedentary lifestyle"	0	0	0	0	1	0	0	0	0	0	0	0		SEDENTARISMO	"sedentary lifestyle"	0	0	0	0	1	0	0	0	0	0	0	0
DESCONTROL DE LAS COMIDAS PICOTEO	"loss of control over meals snacking"	0	0	0	0	0	1	0	0	0	0	0	0		DESCONTROL DE LAS COMIDAS PICOTEO	"loss of control over meals snacking"	0	0	0	0	0	1	0	0	0	0	0	0
DEJADEZ, SEDENTARISMO, CAMBIOS HORMONALES, ANSIEDAD, DEPRESION	"laziness, sedentary lifestyle, hormonal changes, anxiety, depression"	0	1	0	1	1	0	0	0	0	0	0	0		DEJADEZ, SEDENTARISMO, CAMBIOS HORMONALES, ANSIEDAD, DEPRESION	"laziness, sedentary lifestyle, hormonal changes, anxiety, depression"	1	1	0	0	1	0	0	0	0	0	0	0
embarazos, menopausia	"pregnancies, menopause"	1	0	0	0	0	0	0	0	0	0	0	0		embarazos, menopausia	"pregnancies, menopause"	1	0	0	0	0	0	0	0	0	0	0	0
EDAD SEDENTARISMO MENOPAUSIA	"age sedentary lifestyle menopause"	1	0	0	0	1	0	0	0	0	0	0	0		EDAD SEDENTARISMO MENOPAUSIA	"age sedentary lifestyle menopause"	1	0	0	0	1	0	0	0	0	0	0	0
EN POCO TIEMPO	"in a short time"	0	0	0	0	0	0	0	0	0	0	0	1		EN POCO TIEMPO	"in a short time"	0	0	0	0	0	0	0	0	0	0	0	1
INACTIVIDAD	"inactivity"	0	0	0	0	1	0	0	0	0	0	0	0		INACTIVIDAD	"inactivity"	0	0	0	0	1	0	0	0	0	0	0	0
Menopausia Malos habitos alimentarios Zaro actividad fisica	"menopause bad eating habits zero physical activity"	1	0	0	0	1	1	0	0	0	0	0	0		Menopausia Malos habitos alimentarios Zaro actividad fisica	"menopause bad eating habits zero physical activity"	1	0	0	0	1	1	0	0	0	0	0	0
MENOPAUSIA	"menopause"	1	0	0	0	0	0	0	0	0	0	0	0		MENOPAUSIA	"menopause"	1	0	0	0	0	0	0	0	0	0	0	0
Menopausia, sedentaria	"menopause, sedentary"	1	0	0	0	1	0	0	0	0	0	0	0		Menopausia, sedentaria	"menopause, sedentary"	1	0	0	0	1	0	0	0	0	0	0	0
SIEMPRE DIETA RESTRICTIVA PERO DESDE EL VERANO HASTA AHORA HA COMIDO SIN TANTO CONTROL	"always on a restrictive diet but since the summer until now has eaten with less control"	0	0	0	0	0	1	0	0	1	0	0	0		SIEMPRE DIETA RESTRICTIVA PERO DESDE EL VERANO HASTA AHORA HA COMIDO SIN TANTO CONTROL	"always on a restrictive diet but since the summer until now has eaten with less control"	0	0	0	0	0	1	0	0	0	0	1	0
MENOPAUSIA EDAD	"menopause age"	1	0	0	0	0	0	0	0	0	0	0	0		MENOPAUSIA EDAD	"menopause age"	1	0	0	0	0	0	0	0	0	0	0	0
MENOPAUSIA, ESTRES EN CASA	"menopause, stress at home"	1	1	1	0	0	0	0	0	0	0	0	0		MENOPAUSIA, ESTRES EN CASA	"menopause, stress at home"	1	1	1	0	0	0	0	0	0	0	0	0
COME 1 VEZ AL DIA	"eat once a day"	0	0	0	0	0	1	0	0	0	0	0	0		COME 1 VEZ AL DIA	"eat once a day"	0	0	0	0	0	1	0	0	0	0	0	0
TODO UN POCO	"everything a little"	0	0	0	0	0	0	0	0	0	0	0	1		TODO UN POCO	"everything a little"	0	0	0	0	0	0	0	0	0	0	0	1
LE GUSTA COMER	"he/she likes to eat"	0	0	0	0	0	1	0	0	0	0	0	0		LE GUSTA COMER	"he/she likes to eat"	0	0	0	0	0	1	0	0	0	0	0	0
OBJETIVO: TALLA 42-44 SIEMPRE HA COMIDO MUCHO	"goal: size 42-44 has always eaten a lot"	0	0	0	0	0	1	0	0	0	0	0	0		OBJETIVO: TALLA 42-44 SIEMPRE HA COMIDO MUCHO	"goal: size 42-44 has always eaten a lot"	0	0	0	0	0	1	0	0	0	0	0	0
NUNCA HA SIDO DELGADA	"has never been thin"	0	0	0	0	0	0	0	0	0	0	0	1		NUNCA HA SIDO DELGADA	"has never been thin"	0	0	0	0	0	0	0	0	0	0	0	1
PREMENOPAUSIA, DEJAR DE FUMAR , CAMBIO DE TURNO	"premenopause, quitting smoking, shift change"	1	0	0	0	0	0	1	1	0	0	0	0		PREMENOPAUSIA, DEJAR DE FUMAR , CAMBIO DE TURNO	"premenopause, quitting smoking, shift change"	1	0	0	0	0	0	1	1	0	0	0	0
Menopausia y ansiedad	"menopause and anxiety"	1	1	0	0	0	0	0	0	0	0	0	0		Menopausia y ansiedad	"menopause and anxiety"	1	1	0	0	0	0	0	0	0	0	0	0
cambio en el estilo de vida	"change in lifestyle"	0	0	0	0	0	0	0	0	0	0	0	1		cambio en el estilo de vida	"change in lifestyle"	0	0	0	0	0	0	0	0	0	0	0	1
PANDEMIA UNICAMENTE, UN POCO MÁS DE ANSIEDAD	"pandemic only, a little more anxiety"	0	1	0	0	0	0	0	0	0	1	0	0		PANDEMIA UNICAMENTE, UN POCO MÁS DE ANSIEDAD	"pandemic only, a little more anxiety"	0	1	0	0	0	0	0	0	0	1	0	0
PROBLEMAS FAMILIARES: DETECTARON UN CÁNCER A SU HIJO Y YA TODO SE FUE AL TRASTE COMENTA	"family problems: they detected cancer in their child and everything went downhill"	0	0	1	0	0	0	0	0	0	0	0	0		PROBLEMAS FAMILIARES: DETECTARON UN CÁNCER A SU HIJO Y YA TODO SE FUE AL TRASTE COMENTA	"family problems: they detected cancer in their child and everything went downhill"	0	0	1	0	0	0	0	0	0	0	0	0
menopausia, malos habitos	"menopause, bad habits"	1	0	0	0	0	0	0	0	0	0	0	0		menopausia, malos habitos	"menopause, bad habits"	1	0	0	0	0	0	0	0	0	0	0	0
MENOPAUSIA PRECOZ, TRATAMIENTO DE FERTILIDAD	"early menopause, fertility treatment"	1	0	0	1	0	0	0	0	0	0	0	0		MENOPAUSIA PRECOZ, TRATAMIENTO DE FERTILIDAD	"early menopause, fertility treatment"	1	0	0	0	0	0	0	0	0	0	0	0
EMBARAZO	"pregnancy"	1	0	0	0	0	0	0	0	0	0	0	0		EMBARAZO	"pregnancy"	1	0	0	0	0	0	0	0	0	0	0	0
ANSIEDAD, DESORGANIZADA EN SUS COMIDAS	"anxiety, disorganized in their meals"	0	1	0	0	0	1	0	0	0	0	0	0		ANSIEDAD, DESORGANIZADA EN SUS COMIDAS	"anxiety, disorganized in their meals"	0	1	0	0	0	1	0	0	0	0	0	0
vida social muy ajetreada	"very busy social life"	0	0	0	0	0	0	0	0	0	0	1	0		vida social muy ajetreada	"very busy social life"	0	0	0	0	0	0	0	0	0	0	1	0
FRACTURA DE L1.	"fracture of l1."	0	0	0	1	0	0	0	0	0	0	0	0		FRACTURA DE L1.	"fracture of l1."	0	0	0	1	0	0	0	0	0	0	0	0
Confinamiento,	"lockdown,"	0	0	0	0	0	0	0	0	0	1	0	0		Confinamiento,	"lockdown,"	0	0	0	0	0	0	0	0	0	1	0	0
Menopausia	"menopause"	1	0	0	0	0	0	0	0	0	0	0	0		Menopausia	"menopause"	1	0	0	0	0	0	0	0	0	0	0	0
embarazo y malos hábitos	"pregnancy and bad habits"	1	0	0	0	0	0	0	0	0	0	0	0		embarazo y malos hábitos	"pregnancy and bad habits"	1	0	0	0	0	0	0	0	0	0	0	0
Comer mal Dos comidas al día solamente	"eating poorly only two meals a day"	0	0	0	0	0	1	0	0	0	0	0	0		Comer mal Dos comidas al día solamente	"eating poorly only two meals a day"	0	0	0	0	0	1	0	0	0	0	0	0
mucho estrés	"lots of stress"	0	1	0	0	0	0	0	0	0	0	0	0		mucho estrés	"lots of stress"	0	1	0	0	0	0	0	0	0	0	0	0
mala alimentación	"poor diet"	0	0	0	0	0	1	0	0	0	0	0	0		mala alimentación	"poor diet"	0	0	0	0	0	1	0	0	0	0	0	0
embarazo,come mucho productos con azúcar	"pregnancy, eat a lot of sugary products"	1	0	0	0	0	1	0	0	0	0	0	0		embarazo,come mucho productos con azúcar	"pregnancy, eat a lot of sugary products"	1	0	0	0	0	1	0	0	0	0	0	0
ansiedad por comer , come mucha cantidad	"anxiety about eating, eats a lot"	0	1	0	0	0	1	0	0	0	0	0	0		ansiedad por comer , come mucha cantidad	"anxiety about eating, eats a lot"	0	1	0	0	0	1	0	0	0	0	0	0
Pastillas para quedar embarazada	"pills to get pregnant"	0	0	0	1	0	0	0	0	0	0	0	0		Pastillas para quedar embarazada	"pills to get pregnant"	1	0	0	1	0	0	0	0	0	0	0	0
COVID, ANSEIDAD Y FALTA DE MOVILIDAD	"covid, anxiety, and lack of mobility"	0	1	0	0	1	0	0	0	0	1	0	0		COVID, ANSEIDAD Y FALTA DE MOVILIDAD	"covid, anxiety, and lack of mobility"	0	1	0	0	1	0	0	0	0	1	0	0
ENFERMEDAD DE SU MADRE, PANDEMIA	"mother's illness, pandemic"	0	0	1	0	0	0	0	0	0	1	0	0		ENFERMEDAD DE SU MADRE, PANDEMIA	"mother's illness, pandemic"	0	0	1	0	0	0	0	0	0	1	0	0
MENOPAUSIA	"menopause"	1	0	0	0	0	0	0	0	0	0	0	0		MENOPAUSIA	"menopause"	1	0	0	0	0	0	0	0	0	0	0	0
ESTRÉS, PANDEMIA, MUERTE PADRE	"stress, pandemic, father's death"	0	1	1	0	0	0	0	0	0	1	0	0		ESTRÉS, PANDEMIA, MUERTE PADRE	"stress, pandemic, father's death"	0	1	1	0	0	0	0	0	0	1	0	0
Malos hábitos alimentarios	"poor eating habits"	0	0	0	0	0	1	0	0	0	0	0	0		Malos hábitos alimentarios	"poor eating habits"	0	0	0	0	0	1	0	0	0	0	0	0
EMBARAZOS,COME MUCHO EN RESTAURANTES POR TRABAJO	"pregnancies, eat a lot in restaurants due to work"	1	0	0	0	0	1	0	0	0	0	1	0		EMBARAZOS,COME MUCHO EN RESTAURANTES POR TRABAJO	"pregnancies, eat a lot in restaurants due to work"	1	0	0	0	0	1	0	0	0	0	1	0
Difícil de controlar algunas noches a nivel emocional.	"hard to control some nights on an emotional level."	0	1	0	0	0	0	0	0	0	0	0	0		Difícil de controlar algunas noches a nivel emocional.	"hard to control some nights on an emotional level."	0	1	0	0	0	0	0	0	0	0	0	0
EMBARAZO, REDUCE ACTIVIDAD	"pregnancy, reduced activity"	1	0	0	0	1	0	0	0	0	0	0	0		EMBARAZO, REDUCE ACTIVIDAD	"pregnancy, reduced activity"	1	0	0	0	1	0	0	0	0	0	0	0
Ansiedad + Dejar de fumar	"anxiety + quitting smoking"	0	1	0	0	0	0	0	1	0	0	0	0		Ansiedad + Dejar de fumar	"anxiety + quitting smoking"	0	1	0	0	0	0	0	1	0	0	0	0
Sedentarismo Confinamiento	"sedentary lifestyle confinement"	0	0	0	0	1	0	0	0	0	1	0	0		Sedentarismo Confinamiento	"sedentary lifestyle confinement"	0	0	0	0	1	0	0	0	0	1	0	0
Sendentarismo a raiz de la pandemia + lesión	"sedentary lifestyle due to the pandemic + injury"	0	0	0	1	1	0	0	0	0	1	0	0		Sendentarismo a raiz de la pandemia + lesión	"sedentary lifestyle due to the pandemic + injury"	0	0	0	1	1	0	0	0	0	1	0	0
VIDA SOCIAL	"social life"	0	0	0	0	0	0	0	0	0	0	1	0		VIDA SOCIAL	"social life"	0	0	0	0	0	0	0	0	0	0	0	1
DEJAR DE FUMAR HACE 2.5 AÑOS TROCANTERITIS - REPOSO, MENOPAUSIA	"stopped smoking 2.5 years ago trochanteritis - rest, menopause"	1	0	0	1	1	0	0	1	0	0	0	0		DEJAR DE FUMAR HACE 2.5 AÑOS TROCANTERITIS - REPOSO, MENOPAUSIA	"stopped smoking 2.5 years ago trochanteritis - rest, menopause"	1	0	0	1	0	0	0	1	0	0	0	0
EDAD, TRABAJO SEDENTARIO (12H SENTADA) POR CANSANCIO NO COME	"age, sedentary job (12 hours sitting) due to fatigue does not eat"	0	0	0	0	1	1	0	0	0	0	1	0		EDAD, TRABAJO SEDENTARIO (12H SENTADA) POR CANSANCIO NO COME	"age, sedentary job (12 hours sitting) due to fatigue does not eat"	0	0	0	0	1	1	0	0	0	0	1	0
COME FUERA Y VIAJA MUCHO POR TRABAJO	"eat out and travel a lot for work"	0	0	0	0	0	1	0	0	0	0	1	0		COME FUERA Y VIAJA MUCHO POR TRABAJO	"eat out and travel a lot for work"	0	0	0	0	0	0	1	0	0	0	1	0
2 perdidas de embarazo y le cuesta perder peso	"2 miscarriages and it is hard for her to lose weight"	1	0	0	0	0	0	0	0	0	0	0	0		2 perdidas de embarazo y le cuesta perder peso	"2 miscarriages and it is hard for her to lose weight"	1	0	0	0	0	0	0	0	0	0	0	0
EMBARAZOS, CONFINAMIENTO	"pregnancies, confinement"	1	0	0	0	0	0	0	0	0	1	0	0		EMBARAZOS, CONFINAMIENTO	"pregnancies, confinement"	1	0	0	0	0	0	0	0	0	1	0	0
picar entre horas, vida social, poca AF	"snacking between meals, social life, little physical activity"	0	0	0	0	1	1	0	0	0	0	1	0		picar entre horas, vida social, poca AF	"snacking between meals, social life, little physical activity"	0	0	0	0	1	1	0	0	0	0	1	0
Necesita bajar peso pq tiene una intervención	"needs to lose weight because has a procedure"	0	0	0	0	0	0	0	0	0	0	0	1		Necesita bajar peso pq tiene una intervención	"needs to lose weight because has a procedure"	0	0	0	0	0	0	0	0	0	0	0	1
HACE 2 TOMAS AL DIA - HORARIOS DIVERSOS - AZAFATAS VUELO	"two meals a day - various schedules - flight attendants"	0	0	0	0	0	1	1	0	0	0	1	0		HACE 2 TOMAS AL DIA - HORARIOS DIVERSOS - AZAFATAS VUELO	"two meals a day - various schedules - flight attendants"	0	0	0	0	0	0	1	0	0	0	0	0
MEZCLA DE COSAS INVITRO. MEDICINAS POR ANSIEDAD. LE DA MAS SENSACIÓN DE HAMBRE	"mix of things in vitro. medications for anxiety. increases the feeling of hunger"	0	1	0	1	0	1	0	0	0	0	0	0		MEZCLA DE COSAS INVITRO. MEDICINAS POR ANSIEDAD. LE DA MAS SENSACIÓN DE HAMBRE	"mix of things in vitro. medications for anxiety. increases the feeling of hunger"	1	1	0	1	0	1	0	0	0	0	0	0
Con el tiempo ha ido cogiendo peso por sedentarismo + malos hábitos alimentarios	"over time has been gaining weight due to a sedentary lifestyle + poor eating habits"	0	0	0	0	1	1	0	0	0	0	0	0		Con el tiempo ha ido cogiendo peso por sedentarismo + malos hábitos alimentarios	"over time has been gaining weight due to a sedentary lifestyle + poor eating habits"	0	0	0	0	1	1	0	0	0	0	0	0
LESIÓN	"injury"	0	0	0	1	0	0	0	0	0	0	0	0		LESIÓN	"injury"	0	0	0	1	0	0	0	0	0	0	0	0
TENDENCIA NATURAL	"natural tendency"	0	0	0	0	0	0	0	0	0	0	0	1		TENDENCIA NATURAL	"natural tendency"	0	0	0	0	0	0	0	0	0	0	0	1
A SEGUIR TER FICADO GRÁVIDA. GANHOU ESTE PESO PÓS GRAVIDEZ. DEIXA DE COMER QUANDO ESTÁ MAIS STRESSADA E ASSIM.	"after becoming pregnant. gained this weight post-pregnancy. stops eating when feeling more stressed and so on."	1	1	0	0	0	1	0	0	0	0	0	0		A SEGUIR TER FICADO GRÁVIDA. GANHOU ESTE PESO PÓS GRAVIDEZ. DEIXA DE COMER QUANDO ESTÁ MAIS STRESSADA E ASSIM.	"after becoming pregnant. gained this weight post-pregnancy. stops eating when feeling more stressed and so on."	1	1	0	0	0	1	0	0	0	0	0	0
EMBARAZO, ABORTO Y OTRAS COSAS QUE LE INFLUYEN EN EL PESO. NO TIENE HAMBRE PERO COME MAL.	"pregnancy, miscarriage, and other things that influence weight. not hungry but eats poorly."	1	0	0	0	0	1	0	0	0	0	0	0		EMBARAZO, ABORTO Y OTRAS COSAS QUE LE INFLUYEN EN EL PESO. NO TIENE HAMBRE PERO COME MAL.	"pregnancy, miscarriage, and other things that influence weight. not hungry but eats poorly."	1	0	0	0	0	1	0	0	0	0	0	0
Le gusta mucho el dulce y comer Malos hábitos	"likes sweets a lot and eating bad habits"	0	0	0	0	0	1	0	0	0	0	0	0		Le gusta mucho el dulce y comer Malos hábitos	"likes sweets a lot and eating bad habits"	0	0	0	0	0	1	0	0	0	0	0	0
TIPO DE ALIMENTAÇÃO E O TIPO DE TRABALHO E O FACTO DE TER SIDO MÃE PIOROU TUDO (MÃE HÁ 1 ANO E MEIO) COMO É HOSPEDEIRA DE BORDO NOTA QUE ESTÁ SEMPRE MUITO INCHADA MAS PASSAVA MUITAS HORAS SEM COMER E DEPOIS QUANDO COMIA O QUE ESTAVA ABERTO ERA UM HAMBURGUER E DEPOIS QUANDO ENGRAVIDOU AUMENTOU MUITO DE PESO E DEPOIS NUNCA MAIS CONSEGUIU PERDER O PESO. NÃO COME EM GRANDES QUANTIDADES COME É MAL. DE…	"the type of diet and the type of work and the fact that I became a mother worsened everything (mother for a year and a half) as a flight attendant, I notice that I am always very bloated but I spent many hours without eating and then when I did eat, what was available was a hamburger and then when I got pregnant, I gained a lot of weight and then I never managed to lose the weight. I don't eat i…	1	0	0	0	0	1	1	0	0	0	1	0		TIPO DE ALIMENTAÇÃO E O TIPO DE TRABALHO E O FACTO DE TER SIDO MÃE PIOROU TUDO (MÃE HÁ 1 ANO E MEIO) COMO É HOSPEDEIRA DE BORDO NOTA QUE ESTÁ SEMPRE MUITO INCHADA MAS PASSAVA MUITAS HORAS SEM COMER E DEPOIS QUANDO COMIA O QUE ESTAVA ABERTO ERA UM HAMBURGUER E DEPOIS QUANDO ENGRAVIDOU AUMENTOU MUITO DE PESO E DEPOIS NUNCA MAIS CONSEGUIU PERDER O PESO. NÃO COME EM GRANDES QUANTIDADES COME É MAL. DE…	"the type of diet and the type of work and the fact that I became a mother worsened everything (mother for a year and a half) as a flight attendant, I notice that I am always very bloated but I spent many hours without eating and then when I did eat, what was available was a hamburger and then when I got pregnant, I gained a lot of weight and then I never managed to lose the weight. I don't eat i…	1	0	0	0	0	1	1	0	0	0	1	0
BALON GASTRICO SE ROMPIO EL PERONE Y REPOSO UNOS MESES	"gastric balloon the fibula broke and I rested for a few months"	0	0	0	1	1	0	0	0	0	0	0	0		BALON GASTRICO SE ROMPIO EL PERONE Y REPOSO UNOS MESES	"gastric balloon the fibula broke and I rested for a few months"	0	0	0	1	1	0	0	0	0	0	0	0
Ser madre	"being a mother"	1	0	0	0	0	0	0	0	0	0	0	0		Ser madre	"being a mother"	1	0	0	0	0	0	0	0	0	0	0	0
STRESS, ANSIEDAD, TRABAJAR FUERA DE CASA	"stress, anxiety, working outside the home"	0	1	0	0	0	0	0	0	0	0	1	0		STRESS, ANSIEDAD, TRABAJAR FUERA DE CASA	"stress, anxiety, working outside the home"	0	1	0	0	0	0	0	0	0	0	1	0
Deja de fumar y está lesionado	"quit smoking and is injured"	0	0	0	1	0	0	0	1	0	0	0	0		Deja de fumar y está lesionado	"quit smoking and is injured"	0	0	0	1	0	0	0	1	0	0	0	0
A raiz de la pandemia + ansiedad	"as a result of the pandemic + anxiety"	0	1	0	0	0	0	0	0	0	1	0	0		A raiz de la pandemia + ansiedad	"as a result of the pandemic + anxiety"	0	1	0	0	0	0	0	0	0	1	0	0
STODA LA VIDA CON SOBREPESO, COMER	"always been overweight, eating"	0	0	0	0	0	1	0	0	0	0	0	0		STODA LA VIDA CON SOBREPESO, COMER	"always been overweight, eating"	0	0	0	0	0	1	0	0	0	0	0	0
Mala alimentación	"poor diet"	0	0	0	0	0	1	0	0	0	0	0	0		Mala alimentación	"poor diet"	0	0	0	0	0	1	0	0	0	0	0	0
CAMBIO DE TRABAJO, PANDEMIA. COME POR ABURRIMIENTO. COME DESORDENADO	"job change, pandemic. eats out of boredom. eats irregularly"	0	0	0	0	0	1	0	0	0	1	1	0		CAMBIO DE TRABAJO, PANDEMIA. COME POR ABURRIMIENTO. COME DESORDENADO	"job change, pandemic. eats out of boredom. eats irregularly"	0	0	0	0	0	1	0	0	0	1	1	0
PICOTEA MUCHO, MALA ALIMENTACION	"snacks a lot, poor diet"	0	0	0	0	0	1	0	0	0	0	0	0		PICOTEA MUCHO, MALA ALIMENTACION	"snacks a lot, poor diet"	0	0	0	0	0	1	0	0	0	0	0	0
ENGORDOU NESTE ULTIMO ANO POR QUESTÕES EMOCIONAIS O ANO PASSADO FOI OPERADA NO CHAMPALLIMAUD A UMA MUTAÇÃO GENOMICS - MASTECTOMIA RADICAL	"gained weight this past year due to emotional issues last year underwent surgery at champalimaud for a genomic mutation - radical mastectomy"	0	1	0	1	0	0	0	0	0	0	0	0		ENGORDOU NESTE ULTIMO ANO POR QUESTÕES EMOCIONAIS O ANO PASSADO FOI OPERADA NO CHAMPALLIMAUD A UMA MUTAÇÃO GENOMICS - MASTECTOMIA RADICAL	"gained weight this past year due to emotional issues last year underwent surgery at champalimaud for a genomic mutation - radical mastectomy"	0	1	0	1	0	0	0	0	0	0	0	0
PROBLEMAS FISICOS. FOI OPERADA A UM PE E COMEÇOU A GANHAR PESO. JÁ FOI OPERADA 4 OU 5 X. FOI TAMBÉM OPERADA A UMA HERNIA ABDOMINAL. TEM METABOLISMO LENTO	"physical problems. had foot surgery and started gaining weight. has already had surgery 4 or 5 times. also had abdominal hernia surgery. has a slow metabolism"	0	0	0	1	0	0	0	0	0	0	0	0		PROBLEMAS FISICOS. FOI OPERADA A UM PE E COMEÇOU A GANHAR PESO. JÁ FOI OPERADA 4 OU 5 X. FOI TAMBÉM OPERADA A UMA HERNIA ABDOMINAL. TEM METABOLISMO LENTO	"physical problems. had foot surgery and started gaining weight. has already had surgery 4 or 5 times. also had abdominal hernia surgery. has a slow metabolism"	0	0	0	1	0	0	0	0	0	0	0	0
ALIMENTAÇÃO + SEDENTARISMO + EMOCIONAL FEZ TTO DE FERTILIZAÇÃO IN VITRO - DESCONTAVA AQUI NA COMIDA E A NIVEL EMOCIONAL FOI COMPLICADO	"eating + sedentary lifestyle + emotional underwent in vitro fertilization - took it out on food and it was complicated emotionally"	1	1	0	1	1	1	0	0	0	0	0	0		ALIMENTAÇÃO + SEDENTARISMO + EMOCIONAL FEZ TTO DE FERTILIZAÇÃO IN VITRO - DESCONTAVA AQUI NA COMIDA E A NIVEL EMOCIONAL FOI COMPLICADO	"eating + sedentary lifestyle + emotional underwent in vitro fertilization - took it out on food and it was complicated emotionally"	1	1	0	0	1	1	0	0	0	0	0	0
EMBARAZO Y PANDEMIA (ESTRES)	"pregnancy and pandemic (stress)"	1	1	0	0	0	0	0	0	0	1	0	0		EMBARAZO Y PANDEMIA (ESTRES)	"pregnancy and pandemic (stress)"	1	1	0	0	0	0	0	0	0	1	0	0
ESTRES EN EL TRABAJO, CAMBIOS HORMONALES	"stress at work, hormonal changes"	0	1	0	1	0	0	0	0	0	0	1	0		ESTRES EN EL TRABAJO, CAMBIOS HORMONALES	"stress at work, hormonal changes"	1	1	0	0	0	0	0	0	0	0	0	0
MENOPAUSA	"menopause"	1	0	0	0	0	0	0	0	0	0	0	0		MENOPAUSA	"menopause"	1	0	0	0	0	0	0	0	0	0	0	0
HA IDO AUMENTANDO PROGRESIVAMENTE DE MANERA ANUAL. VIAJA MUCHO. LLEGA A LA CENA CON MUCHA ANSIEDAD	"has been gradually increasing on an annual basis. travels a lot. arrives at dinner with a lot of anxiety"	0	1	0	0	0	1	0	0	0	0	1	0		HA IDO AUMENTANDO PROGRESIVAMENTE DE MANERA ANUAL. VIAJA MUCHO. LLEGA A LA CENA CON MUCHA ANSIEDAD	"has been gradually increasing on an annual basis. travels a lot. arrives at dinner with a lot of anxiety"	0	1	0	0	0	1	0	0	0	0	1	0
PREMENOPAUSIA - DESAJUSTE HORMONAL CON SOFOCOS	"premenopause - hormonal imbalance with hot flashes"	1	0	0	0	0	0	0	0	0	0	0	0		PREMENOPAUSIA - DESAJUSTE HORMONAL CON SOFOCOS	"premenopause - hormonal imbalance with hot flashes"	1	0	0	0	0	0	0	0	0	0	0	0
Toda la vida ha ido subiendo y bajando Dejar de fumar	"my whole life has been going up and down stopped smoking"	0	0	0	0	0	0	0	1	0	0	0	0		Toda la vida ha ido subiendo y bajando Dejar de fumar	"my whole life has been going up and down stopped smoking"	0	0	0	0	0	0	0	1	0	0	0	0
AUMENTO DE PESO A RAIZ DEL EMBARAZO	"weight gain due to pregnancy"	1	0	0	0	0	0	0	0	0	0	0	0		AUMENTO DE PESO A RAIZ DEL EMBARAZO	"weight gain due to pregnancy"	1	0	0	0	0	0	0	0	0	0	0	0
MALOS HABITOS	"bad habits"	0	0	0	0	0	0	0	0	0	0	0	1		MALOS HABITOS	"bad habits"	0	0	0	0	0	0	0	0	0	0	0	1
SE DESRAGULA CON LA ALIMENTACION. NO HA COMIDO BIEN NI HA HECHO EJERCICIO.	"has been irregular with eating. has not eaten well or exercised."	0	0	0	0	1	1	0	0	0	0	0	0		SE DESRAGULA CON LA ALIMENTACION. NO HA COMIDO BIEN NI HA HECHO EJERCICIO.	"has been irregular with eating. has not eaten well or exercised."	0	0	0	0	1	1	0	0	0	0	0	0
HA DEJADO DE HACER DEPORTE POR LO QUE HA SUBIDO DE PESO	"has stopped exercising which is why they have gained weight"	0	0	0	0	1	0	0	0	0	0	0	0		HA DEJADO DE HACER DEPORTE POR LO QUE HA SUBIDO DE PESO	"has stopped exercising which is why they have gained weight"	0	0	0	0	1	0	0	0	0	0	0	0
MALA ALIMENTACION, MUERTE DE FAMILIARES	"poor diet, death of family members"	0	0	1	0	0	1	0	0	0	0	0	0		MALA ALIMENTACION, MUERTE DE FAMILIARES	"poor diet, death of family members"	0	0	1	0	0	1	0	0	0	0	0	0
A PARTIR DE COVID GANÓ PASO Y A PERDIDO DISCIPLINA	"since covid gained weight and lost discipline"	0	0	0	0	0	0	0	0	0	1	0	0		A PARTIR DE COVID GANÓ PASO Y A PERDIDO DISCIPLINA	"since covid gained weight and lost discipline"	0	0	0	0	0	0	0	0	1	1	0	0
HA AUMENTADO DE PESO POR SEDENTARISMO, MENOPAUSIA...	"has gained weight due to sedentary lifestyle, menopause..."	1	0	0	0	1	0	0	0	0	0	0	0		HA AUMENTADO DE PESO POR SEDENTARISMO, MENOPAUSIA...	"has gained weight due to sedentary lifestyle, menopause..."	1	0	0	0	1	0	0	0	0	0	0	0
SE HA DESCUIDADO Y HA SUBIDO 15Kg APROX.	"has let themselves go and has gained approximately 15kg"	0	0	0	0	0	0	0	0	0	0	0	1		SE HA DESCUIDADO Y HA SUBIDO 15Kg APROX.	"has let themselves go and has gained approximately 15kg"	0	0	0	0	0	0	0	0	0	0	0	1
MALOS HÁBITOS ALIMENTICIOS (dulce) Y COME MUY RAPIDO	"bad eating habits (sweets) and eats very quickly"	0	0	0	0	0	1	0	0	0	0	0	0		MALOS HÁBITOS ALIMENTICIOS (dulce) Y COME MUY RAPIDO	"bad eating habits (sweets) and eats very quickly"	0	0	0	0	0	1	0	0	0	0	0	0
PICOTEA MUCHO. EL FIN DE SEMANA ES CUANDO MEJOR LO HACES (3 COMIDAS/DÍA)	"snacks a lot. the weekend is when you do it best (3 meals/day)"	0	0	0	0	0	1	0	0	0	0	0	0		PICOTEA MUCHO. EL FIN DE SEMANA ES CUANDO MEJOR LO HACES (3 COMIDAS/DÍA)	"snacks a lot. the weekend is when you do it best (3 meals/day)"	0	0	0	0	0	1	0	0	0	0	1	0
PROGRESIVO, IR DEJANDOSE CON EL PASO DEL TIEMPO	"progressive, gradually letting oneself go over time"	0	0	0	0	0	0	0	0	0	0	0	1		PROGRESIVO, IR DEJANDOSE CON EL PASO DEL TIEMPO	"progressive, gradually letting oneself go over time"	0	0	0	0	0	0	0	0	0	0	0	1
Hace años estaba obesa, hizo Naturhouse y perdio mucho peso pero ahora, desde hace un año, ha empezado a subir y aunque coma bien, no para de subir	"years ago I was obese, did naturhouse and lost a lot of weight but now, for the past year, I have started to gain weight and even though I eat well, I can't stop gaining"	0	0	0	0	0	0	0	0	1	0	0	0		Hace años estaba obesa, hizo Naturhouse y perdio mucho peso pero ahora, desde hace un año, ha empezado a subir y aunque coma bien, no para de subir	"years ago I was obese, did naturhouse and lost a lot of weight but now, for the past year, I have started to gain weight and even though I eat well, I can't stop gaining"	0	0	0	0	0	0	0	0	1	0	0	0
PREMENOPAUSIA LESION	"premenopause injury"	1	0	0	1	0	0	0	0	0	0	0	0		PREMENOPAUSIA LESION	"premenopause injury"	1	0	0	1	0	0	0	0	0	0	0	0
Dejar de fumar	"quitting smoking"	0	0	0	0	0	0	0	1	0	0	0	0		Dejar de fumar	"quitting smoking"	0	0	0	0	0	0	0	1	0	0	0	0
MENOPAUSIA	"menopause"	1	0	0	0	0	0	0	0	0	0	0	0		MENOPAUSIA	"menopause"	1	0	0	0	0	0	0	0	0	0	0	0
SAUDÁVEL. PESO HABITUAL RONDA OS 89-90KG. NOS ULTIMOS 6 MESES AUMENTOU CERCA DE 10KG. DIZ-ME TER PESO IO-IO. FAZ MUITAS DIETAS MAS PERDE-SE PELO MEIO. DEPOIS DE FAZER PRONOKAL TEVE 2 FILHOS E NUNCA MAIS RECUPEROU O PESO. MUDANÇA DE CIDADE RECENTE - CASTELO BRANCO. TEM AO SEU CUIDADO OS 2 FILHOS DE 4 E 6 ANOS, O SEU MARIDO AINDA NÃO CONSEGUIU TRANSFERENCIA DE TRABALHO E POR ISSO ESTÁ MAIS SOBRECAR…	"healthy. usual weight is around 89-90kg. in the last 6 months, it has increased by about 10kg. says she has fluctuating weight. goes on many diets but loses weight in between. after doing pronokal, she had 2 children and has never regained her weight. recent city change - castelo branco. she is taking care of her 2 children aged 4 and 6 years, her husband has not yet managed to transfer jobs and…	1	1	1	0	0	1	0	0	1	0	1	0		SAUDÁVEL. PESO HABITUAL RONDA OS 89-90KG. NOS ULTIMOS 6 MESES AUMENTOU CERCA DE 10KG. DIZ-ME TER PESO IO-IO. FAZ MUITAS DIETAS MAS PERDE-SE PELO MEIO. DEPOIS DE FAZER PRONOKAL TEVE 2 FILHOS E NUNCA MAIS RECUPEROU O PESO. MUDANÇA DE CIDADE RECENTE - CASTELO BRANCO. TEM AO SEU CUIDADO OS 2 FILHOS DE 4 E 6 ANOS, O SEU MARIDO AINDA NÃO CONSEGUIU TRANSFERENCIA DE TRABALHO E POR ISSO ESTÁ MAIS SOBRECAR…	"healthy. usual weight is around 89-90kg. in the last 6 months, it has increased by about 10kg. says she has fluctuating weight. goes on many diets but loses weight in between. after doing pronokal, she had 2 children and has never regained her weight. recent city change - castelo branco. she is taking care of her 2 children aged 4 and 6 years, her husband has not yet managed to transfer jobs and…	1	1	1	0	0	1	0	0	1	0	1	0
Deja de fumar Ansiedad	"quit smoking anxiety"	0	1	0	0	0	0	0	1	0	0	0	0		Deja de fumar Ansiedad	"quit smoking anxiety"	0	1	0	0	0	0	0	1	0	0	0	0
HIPOTIROIDISMO	"hypothyroidism"	0	0	0	1	0	0	0	0	0	0	0	0		HIPOTIROIDISMO	"hypothyroidism"	0	0	0	1	0	0	0	0	0	0	0	0
DEIXOU DE JOGAR FUTEBOL E TORNOU-SE MUITO SEDENTÁRIO. PARA ALÉM DISTO DEPOIS DE JOGAR FUTEBOL FICOU COM UMA DEPRESSÃO NERVOSA E TOMOU MEDICAÇÃO	"stopped playing soccer and became very sedentary. besides this, after playing soccer, developed a nervous depression and took medication"	0	1	0	1	1	0	0	0	0	0	0	0		DEIXOU DE JOGAR FUTEBOL E TORNOU-SE MUITO SEDENTÁRIO. PARA ALÉM DISTO DEPOIS DE JOGAR FUTEBOL FICOU COM UMA DEPRESSÃO NERVOSA E TOMOU MEDICAÇÃO	"stopped playing soccer and became very sedentary. besides this, after playing soccer, developed a nervous depression and took medication"	0	1	0	1	1	0	0	0	0	0	0	0
ANSIEDAD Y EMBARAZOS	"anxiety and pregnancies"	1	1	0	0	0	0	0	0	0	0	0	0		ANSIEDAD Y EMBARAZOS	"anxiety and pregnancies"	1	1	0	0	0	0	0	0	0	0	0	0
TODA LA VIDA, EXFUMADORA	"all my life, ex-smoker"	0	0	0	0	0	0	0	1	0	0	0	0		TODA LA VIDA, EXFUMADORA	"all my life, ex-smoker"	0	0	0	0	0	0	0	1	0	0	0	0
2 GRAVIDEZES EM QUE AUMENTOU DE PESO ATÉ AOS 90KG E DEIXOU DE FUMAR. NA 1º GRAVIDEZ ATÉ CONSEGUIU VOLTAR QUASE AO SEU PESO MAS NA SEGUNDA GRAVIDEZ JUNTAMENTE COM O TER DEIXADO DE FUMAR NÃO CONSEGUIU	"2 pregnancies in which weight increased to 90kg and stopped smoking. in the first pregnancy managed to return almost to her weight but in the second pregnancy along with having stopped smoking she couldn't"	1	0	0	0	0	0	0	1	0	0	0	0		2 GRAVIDEZES EM QUE AUMENTOU DE PESO ATÉ AOS 90KG E DEIXOU DE FUMAR. NA 1º GRAVIDEZ ATÉ CONSEGUIU VOLTAR QUASE AO SEU PESO MAS NA SEGUNDA GRAVIDEZ JUNTAMENTE COM O TER DEIXADO DE FUMAR NÃO CONSEGUIU	"2 pregnancies in which weight increased to 90kg and stopped smoking. in the first pregnancy managed to return almost to her weight but in the second pregnancy along with having stopped smoking she couldn't"	1	0	0	0	0	0	0	1	1	0	0	0
A CAUSA DEL TRABAJO, COORDINADORA DE MERCADONA	"due to work, coordinator at mercadona"	0	0	0	0	0	0	0	0	0	0	1	0		A CAUSA DEL TRABAJO, COORDINADORA DE MERCADONA	"due to work, coordinator at mercadona"	0	0	0	0	0	0	0	0	0	0	1	0
SE HA DEJADO Y DESCUIDADO, DEJÓ DE FUMAR HACE UN PAR DE AÑOS	"has let themselves go and neglected their health, stopped smoking a couple of years ago"	0	0	0	0	0	0	0	1	0	0	0	0		SE HA DEJADO Y DESCUIDADO, DEJÓ DE FUMAR HACE UN PAR DE AÑOS	"has let themselves go and neglected their health, stopped smoking a couple of years ago"	0	0	0	0	0	0	0	1	0	0	0	0
CONFINAMENTO E COM A IDADE NOTA QUE TEM MAIS DIFICULDADE EM EMAGRECER. NO FINAL DIZ QUE TAMBÉM É DO COMODISMO	"confinement and with age, notices that it is more difficult to lose weight. in the end, says that it is also due to laziness"	0	0	0	0	0	0	0	0	0	1	0	0		CONFINAMENTO E COM A IDADE NOTA QUE TEM MAIS DIFICULDADE EM EMAGRECER. NO FINAL DIZ QUE TAMBÉM É DO COMODISMO	"confinement and with age, notices that it is more difficult to lose weight. in the end, says that it is also due to laziness"	0	0	0	0	0	0	0	0	0	1	1	0
HACE 15 AÑOS HIZO LA DIETA FIN DE SEMANA - VIDA SOCIAL HIPOTIROIDES ANTES EL EMBARAZO PERO AHORA BIEN	"fifteen years ago followed the weekend diet - social life hypothyroid before pregnancy but now fine"	1	0	0	1	0	0	0	0	1	0	1	0		HACE 15 AÑOS HIZO LA DIETA FIN DE SEMANA - VIDA SOCIAL HIPOTIROIDES ANTES EL EMBARAZO PERO AHORA BIEN	"fifteen years ago followed the weekend diet - social life hypothyroid before pregnancy but now fine"	1	0	0	1	0	0	0	0	0	0	1	0
SIEMPRE HA TENIDO SOBREPESO Y QUIERE CONTROLARLO	"has always been overweight and wants to control it"	0	0	0	0	0	0	0	0	0	0	0	1		SIEMPRE HA TENIDO SOBREPESO Y QUIERE CONTROLARLO	"has always been overweight and wants to control it"	0	0	0	0	0	0	0	0	0	0	0	1
3 EMBARAZOS	"3 pregnancies"	1	0	0	0	0	0	0	0	0	0	0	0		3 EMBARAZOS	"3 pregnancies"	1	0	0	0	0	0	0	0	0	0	0	0
Por el verano	"because of the summer"	0	0	0	0	0	0	0	0	0	0	1	0		Por el verano	"because of the summer"	0	0	0	0	0	0	0	0	0	0	1	0
Le gusta comer mucho dulce, galletas, bizcocho,	"likes to eat a lot of sweets, cookies, cake,"	0	0	0	0	0	1	0	0	0	0	0	0		Le gusta comer mucho dulce, galletas, bizcocho,	"likes to eat a lot of sweets, cookies, cake,"	0	0	0	0	0	1	0	0	0	0	0	0
SEDENTARISMO, DESORDEN HORARIO	"sedentary lifestyle, irregular schedule"	0	0	0	0	1	0	1	0	0	0	0	0		SEDENTARISMO, DESORDEN HORARIO	"sedentary lifestyle, irregular schedule"	0	0	0	0	1	0	1	0	0	0	0	0
DEJO DE FUMAR	"stopped smoking"	0	0	0	0	0	0	0	1	0	0	0	0		DEJO DE FUMAR	"stopped smoking"	0	0	0	0	0	0	0	1	0	0	0	0
POCO A POCO A PARTIR DE LOS 40 AÑOS	"little by little starting at age 40"	0	0	0	0	0	0	0	0	0	0	0	1		POCO A POCO A PARTIR DE LOS 40 AÑOS	"little by little starting at age 40"	0	0	0	0	0	0	0	0	0	0	0	1
CONFINAMENTO - MUITO TEMPO EM CASA E TER PARADO A AF. ACHA QUE NÃO COME MAL MAS GOSTA DE DOCES E NÃO TEM TIDO O CUIDADO DE EVITAR OS DOCES.	"confinement - too much time at home and having stopped exercising. thinks that they don't eat poorly but likes sweets and hasn't been careful to avoid sweets."	0	0	0	0	1	1	0	0	0	1	0	0		CONFINAMENTO - MUITO TEMPO EM CASA E TER PARADO A AF. ACHA QUE NÃO COME MAL MAS GOSTA DE DOCES E NÃO TEM TIDO O CUIDADO DE EVITAR OS DOCES.	"confinement - too much time at home and having stopped exercising. thinks that they don't eat poorly but likes sweets and hasn't been careful to avoid sweets."	0	0	0	0	1	1	0	0	0	1	0	0
COMIAN MAL CON EVENTOS ANSIEDAD	"ate poorly with events anxiety"	0	1	0	0	0	1	0	0	0	0	0	0		COMIAN MAL CON EVENTOS ANSIEDAD	"ate poorly with events anxiety"	0	1	0	0	0	1	0	0	0	0	0	0
VERANO + COVID	"summer + covid"	0	0	0	0	0	0	0	0	0	1	1	0		VERANO + COVID	"summer + covid"	0	0	0	0	0	0	0	0	0	1	1	0
HABITOS EN GENERAL. CONFINAMIENTO, ESTILO DE VIDA, MENOPAUSIA	"habits in general. confinement, lifestyle, menopause"	1	0	0	0	0	0	0	0	0	1	1	0		HABITOS EN GENERAL. CONFINAMIENTO, ESTILO DE VIDA, MENOPAUSIA	"habits in general. confinement, lifestyle, menopause"	1	0	0	0	0	0	0	0	0	1	1	0
COMER A MAIS	"eating too much"	0	0	0	0	0	1	0	0	0	0	0	0		COMER A MAIS	"eating too much"	0	0	0	0	0	1	0	0	0	0	0	0
CONFINAMENTO + DIVÓRCIO	"confinement + divorce"	0	0	1	0	0	0	0	0	0	1	0	0		CONFINAMENTO + DIVÓRCIO	"confinement + divorce"	0	0	1	0	0	0	0	0	0	1	0	0
JUBILADA EN LA PANDEMIA Y AUMENTO MUCHO PESO	"retired during the pandemic and gained a lot of weight"	0	0	0	0	0	0	0	0	0	1	1	0		JUBILADA EN LA PANDEMIA Y AUMENTO MUCHO PESO	"retired during the pandemic and gained a lot of weight"	0	0	0	0	0	0	0	0	0	1	1	0
menopausia, dejar de fumar...	"menopause, quitting smoking..."	1	0	0	0	0	0	0	1	0	0	0	0		menopausia, dejar de fumar...	"menopause, quitting smoking..."	1	0	0	0	0	0	0	1	0	0	0	0
PESO HABITUAL RONDAVA OS 65KG COMEÇOU A GANHAR PESO NA ALTURA DA PANDEMIA. TAMBÉM DEIXOU DE FUMAR NESTA ALTURA. ELEVADA INGESTÃO DE PRODUTOS AÇUCARADOS. HISTÓRICO MARCADO DE DIETAS IO-IO.	"usual weight was around 65kg started gaining weight during the pandemic. also quit smoking at that time. increased intake of sugary products. marked history of yo-yo dieting."	0	0	0	0	0	1	0	1	1	1	0	0		PESO HABITUAL RONDAVA OS 65KG COMEÇOU A GANHAR PESO NA ALTURA DA PANDEMIA. TAMBÉM DEIXOU DE FUMAR NESTA ALTURA. ELEVADA INGESTÃO DE PRODUTOS AÇUCARADOS. HISTÓRICO MARCADO DE DIETAS IO-IO.	"usual weight was around 65kg started gaining weight during the pandemic. also quit smoking at that time. increased intake of sugary products. marked history of yo-yo dieting."	0	0	0	0	0	1	0	1	1	1	0	0
LOS ULTIMOS 2 AÑOS, SU PADRE FALLECIÓ Y MUCHA ANSIEDAD MUCHO DESORDEN	"the last 2 years, my father passed away and a lot of anxiety a lot of disorder"	0	1	1	0	0	0	0	0	0	0	0	0		LOS ULTIMOS 2 AÑOS, SU PADRE FALLECIÓ Y MUCHA ANSIEDAD MUCHO DESORDEN	"the last 2 years, my father passed away and a lot of anxiety a lot of disorder"	0	1	1	0	0	0	1	0	0	0	0	0
EMBARAZO	"pregnancy"	1	0	0	0	0	0	0	0	0	0	0	0		EMBARAZO	"pregnancy"	1	0	0	0	0	0	0	0	0	0	0	0
CAMBIO DE HÁBITOS DURANTE LOS ULTIMOS 5 AÑOS + SOCIABILIZACION	"change of habits over the last 5 years + socializing"	0	0	0	0	0	0	0	0	0	0	1	0		CAMBIO DE HÁBITOS DURANTE LOS ULTIMOS 5 AÑOS + SOCIABILIZACION	"change of habits over the last 5 years + socializing"	0	0	0	0	0	0	0	0	0	0	1	0
PANDEMIA	"pandemic"	0	0	0	0	0	0	0	0	0	1	0	0		PANDEMIA	"pandemic"	0	0	0	0	0	0	0	0	0	1	0	0
STRESS, VIAJA MUCHO, COMER MUY DESORDENADO	"stress, travels a lot, eats very irregularly"	0	1	0	0	0	1	0	0	0	0	1	0		STRESS, VIAJA MUCHO, COMER MUY DESORDENADO	"stress, travels a lot, eats very irregularly"	0	1	0	0	0	1	0	0	0	0	1	0
MATERNIDAD	"maternity"	1	0	0	0	0	0	0	0	0	0	0	0		MATERNIDAD	"maternity"	1	0	0	0	0	0	0	0	0	0	0	0
TIENEN MUCHA VIDA SOCIAL TOMA CERVEZA Y MARTINI,	"have a lot of social life, drink beer and martini,"	0	0	0	0	0	1	0	0	0	0	1	0		TIENEN MUCHA VIDA SOCIAL TOMA CERVEZA Y MARTINI,	"have a lot of social life, drink beer and martini,"	0	0	0	0	0	1	0	0	0	0	1	0
SEMPRE TEVE EXCESSO DE PESO. NÃO TEM PESO HABITUAL. PESO MUITO IO-IO, EM PROCESSOS DE EMAGRECIMENTO CONTÍNUOS. BANDA GÁSTRICA EM 2009 (CHEGOU AOS 73KG), REMOVEU EM FEVEREIRO DE 2022 DEVIDO A ESOFAGITE DE REFLUXO.	"has always been overweight. does not have a usual weight. weight fluctuates a lot, in continuous weight loss processes. gastric band in 2009 (reached 73kg), removed in February 2022 due to reflux esophagitis."	0	0	0	1	0	0	0	0	1	0	0	0		SEMPRE TEVE EXCESSO DE PESO. NÃO TEM PESO HABITUAL. PESO MUITO IO-IO, EM PROCESSOS DE EMAGRECIMENTO CONTÍNUOS. BANDA GÁSTRICA EM 2009 (CHEGOU AOS 73KG), REMOVEU EM FEVEREIRO DE 2022 DEVIDO A ESOFAGITE DE REFLUXO.	"has always been overweight. does not have a usual weight. weight fluctuates a lot, in continuous weight loss processes. gastric band in 2009 (reached 73kg), removed in February 2022 due to reflux esophagitis."	0	0	0	1	0	0	0	0	1	0	0	0
Ansiedad Tendencia a coger peso	"anxiety tendency to gain weight"	0	1	0	0	0	0	0	0	0	0	0	0		Ansiedad Tendencia a coger peso	"anxiety tendency to gain weight"	0	1	0	0	0	0	0	0	0	0	0	0
2 GRAVIDEZ + DESCONTROLO EMOCIONAL QUE A LEVOU A COMPENSAR COM A COMIDA NO FINAL DA 1ª GRAVIDEZ FEZ DIETA 3 PASSOS E RECUPEROU O PESO. APÓS A 2ª GRAVIDEZ NUNCA CONSEGUIU BAIXAR DOS 60KG FICANDO DEPOIS COM OS 64KG E DEPOIS COM OS PROBLEMAS NO TRABALHO GANHOU MAIS 4 KG. TEVE TAMBÉM O FALECIMENTO DOS PAIS QUE TAMBÉM NÃO AJUDOU.	"2 pregnancies + emotional instability that led her to compensate with food at the end of the 1st pregnancy she did a 3-step diet and regained the weight. after the 2nd pregnancy she never managed to drop below 60kg, ending up at 64kg, and then with problems at work gained another 4kg. she also experienced the death of her parents, which didn't help either."	1	1	1	0	0	1	0	0	1	0	1	0		2 GRAVIDEZ + DESCONTROLO EMOCIONAL QUE A LEVOU A COMPENSAR COM A COMIDA NO FINAL DA 1ª GRAVIDEZ FEZ DIETA 3 PASSOS E RECUPEROU O PESO. APÓS A 2ª GRAVIDEZ NUNCA CONSEGUIU BAIXAR DOS 60KG FICANDO DEPOIS COM OS 64KG E DEPOIS COM OS PROBLEMAS NO TRABALHO GANHOU MAIS 4 KG. TEVE TAMBÉM O FALECIMENTO DOS PAIS QUE TAMBÉM NÃO AJUDOU.	"2 pregnancies + emotional instability that led her to compensate with food at the end of the 1st pregnancy she did a 3-step diet and regained the weight. after the 2nd pregnancy she never managed to drop below 60kg, ending up at 64kg, and then with problems at work gained another 4kg. she also experienced the death of her parents, which didn't help either."	1	1	1	0	0	1	0	0	1	0	1	0
Dos embarazos Estrés	"two pregnancies stress"	1	1	0	0	0	0	0	0	0	0	0	0		Dos embarazos Estrés	"two pregnancies stress"	1	1	0	0	0	0	0	0	0	0	0	0
Siempre ha sido "gordita" Sedentarismo Malos hábitos Estrés en el trabajo	"always been 'chubby' sedentary lifestyle bad habits stress at work"	0	1	0	0	1	0	0	0	0	0	1	0		Siempre ha sido "gordita" Sedentarismo Malos hábitos Estrés en el trabajo	"always been 'chubby' sedentary lifestyle bad habits stress at work"	0	1	0	0	1	0	0	0	0	0	0	0
ANSIEDADE - MEDICADA NOTA QUE FICA COM ANSIAS DE COMER DOCES	"anxiety - medicated notices that she has cravings for sweets"	0	1	0	1	0	1	0	0	0	0	0	0		ANSIEDADE - MEDICADA NOTA QUE FICA COM ANSIAS DE COMER DOCES	"anxiety - medicated notices that she has cravings for sweets"	0	1	0	1	0	1	0	0	0	0	0	0
POCO A POCO CON LOS AÑOS SEDENTARISMO	"little by little over the years sedentary lifestyle"	0	0	0	0	1	0	0	0	0	0	0	0		POCO A POCO CON LOS AÑOS SEDENTARISMO	"little by little over the years sedentary lifestyle"	0	0	0	0	1	0	0	0	0	0	0	0
DEIXOU DE FAZER DESPORTO	"stopped exercising"	0	0	0	0	1	0	0	0	0	0	0	0		DEIXOU DE FAZER DESPORTO	"stopped exercising"	0	0	0	0	1	0	0	0	0	0	0	0
ANSIEDAD, ESTRES , FALTA DE MOVILIDAD	"anxiety, stress, lack of mobility"	0	1	0	0	1	0	0	0	0	0	0	0		ANSIEDAD, ESTRES , FALTA DE MOVILIDAD	"anxiety, stress, lack of mobility"	0	1	0	0	1	0	0	0	0	0	0	0
LE GUSTA COMER BIEN, DURANTE UN TIEMPO SEDENTARISMO HIZO LA DIETA HACE 10 AÑOS	"likes to eat well, during a time of sedentary lifestyle did the diet 10 years ago"	0	0	0	0	1	1	0	0	1	0	0	0		LE GUSTA COMER BIEN, DURANTE UN TIEMPO SEDENTARISMO HIZO LA DIETA HACE 10 AÑOS	"likes to eat well, during a time of sedentary lifestyle did the diet 10 years ago"	0	0	0	0	1	1	0	0	1	0	0	0
PESO HABITUAL RONDA OS 78KG COMEÇOU A AUMENTAR PESO DE HÁ 1 ANO PARA AGORA. DESLEIXO ALIMENTAR. JÁ PERDEU 4KG NO ULTIMO MÊS COM CUIDADOS ALIMENTARES PRÓPRIOS.	"usual weight is around 78kg started gaining weight about a year ago. neglecting diet. already lost 4kg in the last month with proper dietary care."	0	0	0	0	0	1	0	0	0	0	0	0		PESO HABITUAL RONDA OS 78KG COMEÇOU A AUMENTAR PESO DE HÁ 1 ANO PARA AGORA. DESLEIXO ALIMENTAR. JÁ PERDEU 4KG NO ULTIMO MÊS COM CUIDADOS ALIMENTARES PRÓPRIOS.	"usual weight is around 78kg started gaining weight about a year ago. neglecting diet. already lost 4kg in the last month with proper dietary care."	0	0	0	0	0	1	0	0	0	0	0	0
MUDANÇA P SUIÇA E AUMENTO DE 16KG NUM ANO. TB TEVE BURNOUT QUANDO COMEÇOU A AUMENTAR EM 2021. DEIXOU TABACO EM 2020 E TB ASSOCIA UM POUCO A ISSO O AUMENTO DE PESO. DOCES	"change to switzerland and a gain of 16kg in a year. also had burnout when it started to increase in 2021. quit tobacco in 2020 and also associates the weight gain a bit with that. sweets"	0	1	0	0	0	1	0	1	0	0	1	0		MUDANÇA P SUIÇA E AUMENTO DE 16KG NUM ANO. TB TEVE BURNOUT QUANDO COMEÇOU A AUMENTAR EM 2021. DEIXOU TABACO EM 2020 E TB ASSOCIA UM POUCO A ISSO O AUMENTO DE PESO. DOCES	"change to switzerland and a gain of 16kg in a year. also had burnout when it started to increase in 2021. quit tobacco in 2020 and also associates the weight gain a bit with that. sweets"	0	1	0	0	0	1	0	1	0	0	1	0
PROBLEMAS PERSONALES MUERTE DE UN FAMILIAR	"personal problems death of a family member"	0	0	1	0	0	0	0	0	0	0	0	0		PROBLEMAS PERSONALES MUERTE DE UN FAMILIAR	"personal problems death of a family member"	0	0	1	0	0	0	0	0	0	0	0	0
ANSIEDAD	"anxiety"	0	1	0	0	0	0	0	0	0	0	0	0		ANSIEDAD	"anxiety"	0	1	0	0	0	0	0	0	0	0	0	0
PAROU DE FUMAR HA 2 ANIOS E TEVE DE PARAR AF HA 6 MESES PORQUE TORCEU OS 2 PÉS (INFLITRAÇOES COM CORTISONA E GEL HIALURONICO). DIFICL DE PARAR DE COMER MESMO SABENDO QUE TA CHEIA E PODE FICAR MAL. APTENCIA PARA DOCES. FAZ PA, ALM E JANTAR. COME MT AO JANTAR PORQUE PASSA H SEM COMER A TARDE. AS VEZES N ALMOÇA TB	"stopped smoking 2 years ago and had to stop exercising 6 months ago because I twisted both ankles (injections with cortisone and hyaluronic gel). it's hard to stop eating even knowing that I'm full and could feel bad. craving for sweets. has breakfast, lunch, and dinner. eats a lot at dinner because goes hours without eating in the afternoon. sometimes skips lunch too"	0	0	0	1	1	1	0	1	0	0	0	0		PAROU DE FUMAR HA 2 ANIOS E TEVE DE PARAR AF HA 6 MESES PORQUE TORCEU OS 2 PÉS (INFLITRAÇOES COM CORTISONA E GEL HIALURONICO). DIFICL DE PARAR DE COMER MESMO SABENDO QUE TA CHEIA E PODE FICAR MAL. APTENCIA PARA DOCES. FAZ PA, ALM E JANTAR. COME MT AO JANTAR PORQUE PASSA H SEM COMER A TARDE. AS VEZES N ALMOÇA TB	"stopped smoking 2 years ago and had to stop exercising 6 months ago because I twisted both ankles (injections with cortisone and hyaluronic gel). it's hard to stop eating even knowing that I'm full and could feel bad. craving for sweets. has breakfast, lunch, and dinner. eats a lot at dinner because goes hours without eating in the afternoon. sometimes skips lunch too"	0	0	0	1	1	1	1	1	0	0	0	0
Malos hábitos. Dos años sin trabajar por la pandemia, ansiedad y depresión.	"bad habits. two years without working due to the pandemic, anxiety and depression."	0	1	0	0	0	0	0	0	0	1	1	0		Malos hábitos. Dos años sin trabajar por la pandemia, ansiedad y depresión.	"bad habits. two years without working due to the pandemic, anxiety and depression."	0	0	0	0	0	0	0	0	0	0	0	1
EMBARAZO	"pregnancy"	1	0	0	0	0	0	0	0	0	0	0	0		EMBARAZO	"pregnancy"	1	0	0	0	0	0	0	0	0	0	0	0
comer mucho desorden, estrés la comida más grande es la cena	"eating a lot of junk food, stress the biggest meal is dinner"	0	1	0	0	0	1	0	0	0	0	0	0		comer mucho desorden, estrés la comida más grande es la cena	"eating a lot of junk food, stress the biggest meal is dinner"	0	1	0	0	0	1	0	0	0	0	0	0
EMBARAZO, BUENO HABITOS Y COME SANO TIENE ANTOJOS	"pregnancy, good habits and eating healthy has cravings"	1	0	0	0	0	1	0	0	0	0	0	0		EMBARAZO, BUENO HABITOS Y COME SANO TIENE ANTOJOS	"pregnancy, good habits and eating healthy has cravings"	1	0	0	0	0	1	0	0	0	0	0	0
DIAGNOSTICADA COM LIPEDEMA - NOTA QUE QUANDO AS PERNAS FICARAM MAIS INFLAMADAS O PESO SUBIU	"diagnosed with lymphedema - noticed that when the legs became more inflamed, the weight increased"	0	0	0	1	0	0	0	0	0	0	0	0		DIAGNOSTICADA COM LIPEDEMA - NOTA QUE QUANDO AS PERNAS FICARAM MAIS INFLAMADAS O PESO SUBIU	"diagnosed with lymphedema - noticed that when the legs became more inflamed, the weight increased"	0	0	0	1	0	0	0	0	0	0	0	0
MALOS HÁBITOS MENOPAUSIA	"bad habits menopause"	1	0	0	0	0	0	0	0	0	0	0	0		MALOS HÁBITOS MENOPAUSIA	"bad habits menopause"	1	0	0	0	0	0	0	0	0	0	0	0
Hacia mucho deporte y por lesión Come con estrés y fuera de casa por trabajo	"used to do a lot of sports and due to injury eat with stress and outside the home because of work"	0	1	0	1	1	1	0	0	0	0	1	0		Hacia mucho deporte y por lesión Come con estrés y fuera de casa por trabajo	"used to do a lot of sports and due to injury eat with stress and outside the home because of work"	0	1	0	1	1	1	1	0	0	0	0	0
TRABAJO MAS SEDENTARIO, ANSIEDAD	"more sedentary work, anxiety"	0	1	0	0	1	0	0	0	0	0	1	0		TRABAJO MAS SEDENTARIO, ANSIEDAD	"more sedentary work, anxiety"	0	1	0	0	1	0	0	0	0	0	0	0
Influyen las emociones a la hora de comer	"emotions influence eating habits"	0	1	0	0	0	1	0	0	0	0	0	0		Influyen las emociones a la hora de comer	"emotions influence eating habits"	0	1	0	0	0	1	0	0	0	0	0	0
CANCER DE MAMA HACE 6 AÑOS, MEDICACION, DEPRESION AUN NO TIENE ALTA ONCOLOGICA	"breast cancer 6 years ago, medication, depression still does not have oncology discharge"	0	1	0	1	0	0	0	0	0	0	0	0		CANCER DE MAMA HACE 6 AÑOS, MEDICACION, DEPRESION AUN NO TIENE ALTA ONCOLOGICA	"breast cancer 6 years ago, medication, depression still does not have oncology discharge"	0	1	0	1	0	0	0	0	0	0	0	0
sedentarismo	"sedentary lifestyle"	0	0	0	0	1	0	0	0	0	0	0	0		sedentarismo	"sedentary lifestyle"	0	0	0	0	1	0	0	0	0	0	0	0
COMER DE MAS, SEDENTARISMO	"overeating, sedentary lifestyle"	0	0	0	0	1	1	0	0	0	0	0	0		COMER DE MAS, SEDENTARISMO	"overeating, sedentary lifestyle"	0	0	0	0	1	1	0	0	0	0	0	0
EDAD, MALA ALIMENTACION	"age, poor diet"	0	0	0	0	0	1	0	0	0	0	0	0		EDAD, MALA ALIMENTACION	"age, poor diet"	0	0	0	0	0	1	0	0	0	0	0	0
SEDENTARISMO + NOTA QUE TEM MAIS DIFICULDADE EM PERDER PESO	"sedentary lifestyle + notices that it is more difficult to lose weight"	0	0	0	0	1	0	0	0	0	0	0	0		SEDENTARISMO + NOTA QUE TEM MAIS DIFICULDADE EM PERDER PESO	"sedentary lifestyle + notices that it is more difficult to lose weight"	0	0	0	0	1	0	0	0	0	0	0	0
MENOPAUSA + IDADE VIDA MAIS SEDENTÁRIA	"menopause + age more sedentary lifestyle"	1	0	0	0	1	0	0	0	0	0	0	0		MENOPAUSA + IDADE VIDA MAIS SEDENTÁRIA	"menopause + age more sedentary lifestyle"	1	0	0	0	1	0	0	0	0	0	0	0
COVID	"covid"	0	0	0	0	0	0	0	0	0	1	0	0		COVID	"covid"	0	0	0	0	0	0	0	0	0	1	0	0
EMBARAZO, VIDA SEDENTARIA, ANSIEDAD	"pregnancy, sedentary lifestyle, anxiety"	1	1	0	0	1	0	0	0	0	0	0	0		EMBARAZO, VIDA SEDENTARIA, ANSIEDAD	"pregnancy, sedentary lifestyle, anxiety"	1	1	0	0	1	0	0	0	0	0	0	0
malos hábitos, picotea últimamente	"bad habits, snacking lately"	0	0	0	0	0	1	0	0	0	0	0	0		malos hábitos, picotea últimamente	"bad habits, snacking lately"	0	0	0	0	0	1	0	0	0	0	0	0
PAULATINO, CADA AÑO IBA SUBIENDO DE PESO TRABAJO SEDENTARIO	"gradually, every year i was gaining weight sedentary job"	0	0	0	0	1	0	0	0	0	0	1	0		PAULATINO, CADA AÑO IBA SUBIENDO DE PESO TRABAJO SEDENTARIO	"gradually, every year i was gaining weight sedentary job"	0	0	0	0	1	0	0	0	0	0	0	0
DESORDEN PICOTEO	"grazing disorder"	0	0	0	0	0	1	0	0	0	0	0	0		DESORDEN PICOTEO	"grazing disorder"	0	0	0	0	0	1	0	0	0	0	0	0
ABORTO Y A RAÍZ DE AHÍ MALOS HABITOS ALIMENTARIOS	"abortion and as a result bad eating habits"	1	0	0	0	0	1	0	0	0	0	0	0		ABORTO Y A RAÍZ DE AHÍ MALOS HABITOS ALIMENTARIOS	"abortion and as a result bad eating habits"	1	0	0	0	0	1	0	0	0	0	0	0
PESO HABITUAL RONDAVA OS 65-68KG DEPOIS DE SER MÃE (HÁ 11 ANOS) ESTABILIZOU NOS 70KG; NÃO ATRIBUI NENHUMA CAUSA AO EXCESSO DO PESO, DIZ QUE SEMPRE FOI MAGRA E TEVE PERCENTIL ABAIXO DO PESO EM CRIANÇA.	"usual weight was around 65-68kg after becoming a mother (11 years ago) it stabilized at 70kg; does not attribute any cause to the excess weight, says she has always been thin and had a percentile below weight as a child."	1	0	0	0	0	0	0	0	0	0	0	0		PESO HABITUAL RONDAVA OS 65-68KG DEPOIS DE SER MÃE (HÁ 11 ANOS) ESTABILIZOU NOS 70KG; NÃO ATRIBUI NENHUMA CAUSA AO EXCESSO DO PESO, DIZ QUE SEMPRE FOI MAGRA E TEVE PERCENTIL ABAIXO DO PESO EM CRIANÇA.	"usual weight was around 65-68kg after becoming a mother (11 years ago) it stabilized at 70kg; does not attribute any cause to the excess weight, says she has always been thin and had a percentile below weight as a child."	1	0	0	0	0	0	0	0	0	0	0	0
HIPOTIROIDISMO HACE 3 AÑOS ANSIEDAD - COMER DULCE	"hypothyroidism for 3 years anxiety - eating sweets"	0	1	0	1	0	1	0	0	0	0	0	0		HIPOTIROIDISMO HACE 3 AÑOS ANSIEDAD - COMER DULCE	"hypothyroidism for 3 years anxiety - eating sweets"	0	1	0	1	0	1	0	0	0	0	0	0
TRABALHO MUITO SEDENTÁRIO. DEIXOU DE PRATICAR DESPORTO COM OS AMIGOS (JOGAVA FUTEBOL 2X/SEMANA). ESTÁ A CONSTRUIR A SUA CASA E DIZ QUE DESDE QUE INICIOU COME MAIS.	"very sedentary work. stopped playing sports with friends (used to play soccer 2x/week). is building his house and says that since he started, he eats more."	0	0	0	0	1	1	0	0	0	0	1	0		TRABALHO MUITO SEDENTÁRIO. DEIXOU DE PRATICAR DESPORTO COM OS AMIGOS (JOGAVA FUTEBOL 2X/SEMANA). ESTÁ A CONSTRUIR A SUA CASA E DIZ QUE DESDE QUE INICIOU COME MAIS.	"very sedentary work. stopped playing sports with friends (used to play soccer 2x/week). is building his house and says that since he started, he eats more."	0	0	0	0	1	1	0	0	0	0	1	0
EMBARAZO	"pregnancy"	1	0	0	0	0	0	0	0	0	0	0	0		EMBARAZO	"pregnancy"	1	0	0	0	0	0	0	0	0	0	0	0
FALTA DE CUIDADO ALIMENTAR VIDA MAIS SEDENTÁRIA	"lack of dietary care more sedentary lifestyle"	0	0	0	0	1	1	0	0	0	0	0	0		FALTA DE CUIDADO ALIMENTAR VIDA MAIS SEDENTÁRIA	"lack of dietary care more sedentary lifestyle"	0	0	0	0	1	1	0	0	0	0	0	0
MENOPAUSIA HA HECHO VARIOS TIPOS DE DIETA (KETO, HERBALIFE,...), ATRACONES....	"menopause has tried several types of diets (keto, herbalife,...), binge eating...."	1	0	0	0	0	1	0	0	1	0	0	0		MENOPAUSIA HA HECHO VARIOS TIPOS DE DIETA (KETO, HERBALIFE,...), ATRACONES....	"menopause has tried several types of diets (keto, herbalife,...), binge eating...."	1	0	0	0	0	1	0	0	1	0	0	0
MENOPAUSIA, CAMBIO HORMONAL AUMENTO DE PESO LENTO Y GRADUAL	"menopause, hormonal change slow and gradual weight gain"	1	0	0	0	0	0	0	0	0	0	0	0		MENOPAUSIA, CAMBIO HORMONAL AUMENTO DE PESO LENTO Y GRADUAL	"menopause, hormonal change slow and gradual weight gain"	1	0	0	0	0	0	0	0	0	0	0	0
ha comido mal durante muchos años. Ha hecho otras dietas.	"has eaten poorly for many years. has tried other diets."	0	0	0	0	0	1	0	0	1	0	0	0		ha comido mal durante muchos años. Ha hecho otras dietas.	"has eaten poorly for many years. has tried other diets."	0	0	0	0	0	1	0	0	1	0	0	0
HACE TIEMPO HACIENDO DIETA Y NO CONSIGUE BAJAR DE PESO AUMENTO MUY PROGRESIVO DESDE HACE 2 AÑOS	"have been dieting for a long time and can't lose weight very gradual increase over the last 2 years"	0	0	0	0	0	0	0	0	1	0	0	0		HACE TIEMPO HACIENDO DIETA Y NO CONSIGUE BAJAR DE PESO AUMENTO MUY PROGRESIVO DESDE HACE 2 AÑOS	"have been dieting for a long time and can't lose weight very gradual increase over the last 2 years"	0	0	0	0	0	0	0	0	0	0	0	1
GRAVIDEZ - AUMENTOU DE PESO E NÃO CONSEGUIU PERDER	"pregnancy - gained weight and couldn't lose it"	1	0	0	0	0	0	0	0	0	0	0	0		GRAVIDEZ - AUMENTOU DE PESO E NÃO CONSEGUIU PERDER	"pregnancy - gained weight and couldn't lose it"	1	0	0	0	0	0	0	0	0	0	0	0
DESORDEN Y MAL COMEDORA, NO LE GUSTAN LAS VERDURAS, NO TOMA LEGUMBRES	"disorder and poor eating habits, doesn't like vegetables, doesn't eat legumes"	0	0	0	0	0	1	0	0	0	0	0	0		DESORDEN Y MAL COMEDORA, NO LE GUSTAN LAS VERDURAS, NO TOMA LEGUMBRES	"disorder and poor eating habits, doesn't like vegetables, doesn't eat legumes"	0	0	0	0	0	1	0	0	0	0	0	0
Otras dietas Situación familiar complicada a nivel anímico	"other diets complicated family situation on an emotional level"	0	1	1	0	0	0	0	0	1	0	0	0		Otras dietas Situación familiar complicada a nivel anímico	"other diets complicated family situation on an emotional level"	0	1	1	0	0	0	0	0	1	0	0	0
mucho picoteo por aburrimiento	"lots of snacking out of boredom"	0	0	0	0	0	1	0	0	0	0	0	0		mucho picoteo por aburrimiento	"lots of snacking out of boredom"	0	1	0	0	0	1	0	0	0	0	0	0
METABOLISMO LENTO + OBSTIPADA + SEDENTÁRIA + É PREGUIÇOSA A BEBER ÁGUA	"slow metabolism + constipated + sedentary + lazy to drink water"	0	0	0	1	1	1	0	0	0	0	0	0		METABOLISMO LENTO + OBSTIPADA + SEDENTÁRIA + É PREGUIÇOSA A BEBER ÁGUA	"slow metabolism + constipated + sedentary + lazy to drink water"	0	0	0	0	1	0	0	0	0	0	0	0
Descontrol horario + gran comedor Medico que trabaja en urgencias y sus horarios son indefinidos	"irregular schedule + big eater doctor who works in emergencies and has undefined hours"	0	0	0	0	0	1	1	0	0	0	1	0		Descontrol horario + gran comedor Medico que trabaja en urgencias y sus horarios son indefinidos	"irregular schedule + big eater doctor who works in emergencies and has undefined hours"	0	0	0	0	0	1	1	0	0	0	0	0
NÃO FAZ IDEIA. DIZ QUE JÁ É DOUTORADA EM DIETAS E O PROBLEMA É O IO IO CONSTANTE DE PESO. VAI FAZER ANALISES PARA PERCEBER O QUE SE PASSA MAS JÁ SABE QUE TEM UM QUISTO NA TIROIDE, TRABALHO MUITO SEDENTÁRIO.	"has no idea. says she already has a doctorate in diets and the problem is the constant yo-yo of weight. will do tests to understand what is happening but already knows she has a cyst on her thyroid, very sedentary work."	0	0	0	1	1	0	0	0	1	0	1	0		NÃO FAZ IDEIA. DIZ QUE JÁ É DOUTORADA EM DIETAS E O PROBLEMA É O IO IO CONSTANTE DE PESO. VAI FAZER ANALISES PARA PERCEBER O QUE SE PASSA MAS JÁ SABE QUE TEM UM QUISTO NA TIROIDE, TRABALHO MUITO SEDENTÁRIO.	"has no idea. says she already has a doctorate in diets and the problem is the constant yo-yo of weight. will do tests to understand what is happening but already knows she has a cyst on her thyroid, very sedentary work."	0	0	0	1	1	0	0	0	1	0	0	0
trastornos por atracon - ingiere cantidades muy grandes a diario	"binge eating disorders - consumes very large amounts daily"	0	1	0	0	0	1	0	0	0	0	0	0		trastornos por atracon - ingiere cantidades muy grandes a diario	"binge eating disorders - consumes very large amounts daily"	0	0	0	0	0	1	0	0	0	0	0	0
PANDEMIA MAS DIZ QUE TEM ABUSADO NA ALIMENTAÇÃO E NÃO TEM FEITO AF	"pandemic but says that they have been overeating and have not been exercising"	0	0	0	0	1	1	0	0	0	1	0	0		PANDEMIA MAS DIZ QUE TEM ABUSADO NA ALIMENTAÇÃO E NÃO TEM FEITO AF	"pandemic but says that they have been overeating and have not been exercising"	0	0	0	0	1	1	0	0	0	1	0	0
NÃO QUIS TRAÇAR OBJETIVOS QUE NÃO CONSEGUE CUMPRIR. QUER IR FAZENDO O TTO SEM EXPECTATIVAS CONCRETAS DE PERDA. PESO HABITUAL TEM RONDADO O PESO ATUAL PESO MINIMO EM IDADE ADULTA 90KG	"did not want to set goals that cannot be achieved. wants to undergo treatment without concrete expectations of weight loss. usual weight has been around the current weight. minimum weight in adulthood 90kg"	0	0	0	0	0	0	0	0	0	0	0	1		NÃO QUIS TRAÇAR OBJETIVOS QUE NÃO CONSEGUE CUMPRIR. QUER IR FAZENDO O TTO SEM EXPECTATIVAS CONCRETAS DE PERDA. PESO HABITUAL TEM RONDADO O PESO ATUAL PESO MINIMO EM IDADE ADULTA 90KG	"did not want to set goals that cannot be achieved. wants to undergo treatment without concrete expectations of weight loss. usual weight has been around the current weight. minimum weight in adulthood 90kg"	0	0	0	0	0	0	0	0	0	0	0	1
PESO HABITUAL 86KG PESO MÁXIMO=118KG	"usual weight 86kg maximum weight=118kg"	0	0	0	0	0	0	0	0	0	0	0	1		PESO HABITUAL 86KG PESO MÁXIMO=118KG	"usual weight 86kg maximum weight=118kg"	0	0	0	0	0	0	0	0	0	0	0	1
come segun ella bien, se siente saciada	"eats well according to her, feels satisfied"	0	0	0	0	0	0	0	0	0	0	0	1		come segun ella bien, se siente saciada	"eats well according to her, feels satisfied"	0	0	0	0	0	0	0	0	0	0	0	1
En la familia todo gira en torno a la comida Al venir a vivir a España, menos acceso a fruta y verdura pq están mas malas. Otras dietas sin mantenimiento.	"everything in the family revolves around food since moving to Spain, less access to fruit and vegetables because they are of poorer quality. other diets without maintenance."	0	0	0	0	0	1	0	0	1	0	1	0		En la familia todo gira en torno a la comida Al venir a vivir a España, menos acceso a fruta y verdura pq están mas malas. Otras dietas sin mantenimiento.	"everything in the family revolves around food since moving to Spain, less access to fruit and vegetables because they are of poorer quality. other diets without maintenance."	0	0	1	0	0	1	0	0	1	0	1	0
NÃO SABE. ACHA QUE SÃO VÁRIOS FATORES. MUITO STRESS E COM MUITOS PRAZOS NO TRABALHO E NOTA QUE A COMIDA É UM POUCO O SEU REFUGIO	"doesn't know. thinks there are several factors. a lot of stress and many deadlines at work and notices that food is somewhat of a refuge for them"	0	1	0	0	0	1	0	0	0	0	1	0		NÃO SABE. ACHA QUE SÃO VÁRIOS FATORES. MUITO STRESS E COM MUITOS PRAZOS NO TRABALHO E NOTA QUE A COMIDA É UM POUCO O SEU REFUGIO	"doesn't know. thinks there are several factors. a lot of stress and many deadlines at work and notices that food is somewhat of a refuge for them"	0	1	0	0	0	1	1	0	0	0	0	0
ALIMENTAÇÃO DESIQUILIBRADA. SEDENTARISMO. STRESS LABORAL. INICIOU DIETA NO ANO PASSADO POR AUTO RECREAÇÃO PERDENDO JÁ 24KG QUE NÃO VOLTOU A RECUPERAR. GOSTAVA DE PERDER MAIS 30KG.	"unbalanced diet. sedentary lifestyle. work stress. started a diet last year for self-improvement, losing already 24kg that has not been regained. would like to lose another 30kg."	0	1	0	0	1	1	0	0	1	0	1	0		ALIMENTAÇÃO DESIQUILIBRADA. SEDENTARISMO. STRESS LABORAL. INICIOU DIETA NO ANO PASSADO POR AUTO RECREAÇÃO PERDENDO JÁ 24KG QUE NÃO VOLTOU A RECUPERAR. GOSTAVA DE PERDER MAIS 30KG.	"unbalanced diet. sedentary lifestyle. work stress. started a diet last year for self-improvement, losing already 24kg that has not been regained. would like to lose another 30kg."	0	1	0	0	1	1	0	0	0	0	0	0
SEMPRE FOI MAGRINHA (PESO HABITUAL 58-60KG) PESO MAX = PESO ATUAL =90KG COMEÇOU A AUMENTAR PESO QUANDO ENTROU NA FACULDADE E QUANDO DEIXOU DE FAZER DESPORTO (GINÁSTICA DE COMPETIÇÃO - TREINOS 3H/DIA). TRABALHA ENTRE 10-12H/DIA.	"has always been thin (usual weight 58-60kg) current weight = maximum weight = 90kg started gaining weight when she entered college and when she stopped doing sports (competitive gymnastics - training 3h/day). works between 10-12h/day."	0	0	0	0	1	0	1	0	0	0	1	0		SEMPRE FOI MAGRINHA (PESO HABITUAL 58-60KG) PESO MAX = PESO ATUAL =90KG COMEÇOU A AUMENTAR PESO QUANDO ENTROU NA FACULDADE E QUANDO DEIXOU DE FAZER DESPORTO (GINÁSTICA DE COMPETIÇÃO - TREINOS 3H/DIA). TRABALHA ENTRE 10-12H/DIA.	"has always been thin (usual weight 58-60kg) current weight = maximum weight = 90kg started gaining weight when she entered college and when she stopped doing sports (competitive gymnastics - training 3h/day). works between 10-12h/day."	0	0	0	0	1	0	0	0	0	0	1	0
SEDENTARISMO	"sedentary lifestyle"	0	0	0	0	1	0	0	0	0	0	0	0		SEDENTARISMO	"sedentary lifestyle"	0	0	0	0	1	0	0	0	0	0	0	0
DESDE LA IQ TRABAJA DESDE 6.30H A 19.30H!!!!	"since the iq works from 6:30 am to 7:30 pm!!!!"	0	0	0	0	0	0	1	0	0	0	1	0		DESDE LA IQ TRABAJA DESDE 6.30H A 19.30H!!!!	"since the iq works from 6:30 am to 7:30 pm!!!!"	0	0	0	0	0	0	1	0	0	0	0	0
2 EMBARAZOS Y ANSIEDAD CON LA COMIDA 7 MESES DE LA ULTIMA	"2 pregnancies and anxiety with food 7 months since the last one"	1	1	0	0	0	1	0	0	0	0	0	0		2 EMBARAZOS Y ANSIEDAD CON LA COMIDA 7 MESES DE LA ULTIMA	"2 pregnancies and anxiety with food 7 months since the last one"	1	1	0	0	0	1	0	0	0	0	0	0
STRESS + COMIDA + COMPENSAÇÕES COM A COMIDA	"stress + food + compensations with food"	0	1	0	0	0	1	0	0	0	0	0	0		STRESS + COMIDA + COMPENSAÇÕES COM A COMIDA	"stress + food + compensations with food"	0	1	0	0	0	1	0	0	0	0	0	0
GOSTA DE COMER E AO FIM DE SEMANA BEBE UM VINHO E/OU CERVEJA	"likes to eat and on weekends drinks wine and/or beer"	0	0	0	0	0	1	0	0	0	0	0	0		GOSTA DE COMER E AO FIM DE SEMANA BEBE UM VINHO E/OU CERVEJA	"likes to eat and on weekends drinks wine and/or beer"	0	0	0	0	0	1	0	0	0	0	0	0
CONFINAMIENTO - COGIÓ 17 KG NUNCA HA PESADO TANTO COMO AHORA	"lockdown - gained 17 kg has never weighed as much as now"	0	0	0	0	0	0	0	0	0	1	0	0		CONFINAMIENTO - COGIÓ 17 KG NUNCA HA PESADO TANTO COMO AHORA	"lockdown - gained 17 kg has never weighed as much as now"	0	0	0	0	0	0	0	0	0	1	0	0
TIENE UNA VIDA MUY ESTRESANTE, Y CUANDO LLEGA LA NOCHE COME MUCHISIMO	"has a very stressful life, and when night comes, eats a lot"	0	1	0	0	0	1	0	0	0	0	0	0		TIENE UNA VIDA MUY ESTRESANTE, Y CUANDO LLEGA LA NOCHE COME MUCHISIMO	"has a very stressful life, and when night comes, eats a lot"	0	1	0	0	0	1	0	0	0	0	0	0
CAMBIO DE PAREJA,	"change of partner,"	0	0	1	0	0	0	0	0	0	0	0	0		CAMBIO DE PAREJA,	"change of partner,"	0	0	0	0	0	0	0	0	0	0	1	0
POR LA PANDEMIA, ANTES IBA AL GYM	"because of the pandemic, I used to go to the gym"	0	0	0	0	1	0	0	0	0	1	0	0		POR LA PANDEMIA, ANTES IBA AL GYM	"because of the pandemic, I used to go to the gym"	0	0	0	0	1	0	0	0	0	1	0	0
NÃO SABE BEM. DIZ QUE É MUITO STRESSADA E ANSIOSA E NÃO TEM FOME MAS SIM VONTADE DE COMER	"doesn't feel good. says she is very stressed and anxious and doesn't have hunger but rather a desire to eat"	0	1	0	0	0	1	0	0	0	0	0	0		NÃO SABE BEM. DIZ QUE É MUITO STRESSADA E ANSIOSA E NÃO TEM FOME MAS SIM VONTADE DE COMER	"doesn't feel good. says she is very stressed and anxious and doesn't have hunger but rather a desire to eat"	0	1	0	0	0	1	0	0	0	0	0	0
PESO HABITUAL 76-80KG PESO MÁXIMO 80KG PESO MIN 60KG QUANDO ENGRAVIDOU AUMENTOU 25KGS E NUNCA MAIS RECUPEROU. 2 GRAVIDEZES. DESCONTROLO HORÁRIO E CANSAÇO. FALTA DE DESCANSO IMPULSIONA MAUS HÁBITOS ALIMENTARES.	"usual weight 76-80kg maximum weight 80kg minimum weight 60kg when she got pregnant she gained 25kg and never recovered. 2 pregnancies. schedule disruption and fatigue. lack of rest drives poor eating habits."	1	0	0	0	0	1	1	0	0	0	1	0		PESO HABITUAL 76-80KG PESO MÁXIMO 80KG PESO MIN 60KG QUANDO ENGRAVIDOU AUMENTOU 25KGS E NUNCA MAIS RECUPEROU. 2 GRAVIDEZES. DESCONTROLO HORÁRIO E CANSAÇO. FALTA DE DESCANSO IMPULSIONA MAUS HÁBITOS ALIMENTARES.	"usual weight 76-80kg maximum weight 80kg minimum weight 60kg when she got pregnant she gained 25kg and never recovered. 2 pregnancies. schedule disruption and fatigue. lack of rest drives poor eating habits."	1	0	0	0	0	1	1	0	0	0	0	0
ANSIEDAD POR MENOPAUSIA	"anxiety due to menopause"	1	1	0	0	0	0	0	0	0	0	0	0		ANSIEDAD POR MENOPAUSIA	"anxiety due to menopause"	1	1	0	0	0	0	0	0	0	0	0	0
PESO MÁXIMO EM IDADE ADULTA 82KG (MUITO RECENTEMENTE ANTES DE INICIAR ACOMPANHAMENTO DE NUTRICIONISTA) PESO HABITUAL RONDA 68-70KG COMEÇOU A AUMENTAR DE PESO GRADUALMENTE DESDE HÁ 3 ANOS ATRÁS. DESIQUILIBRIO ALIMENTAR. DEFICIENTE FRACIONAMENTO ALIMENTAR.	"maximum weight in adulthood 82kg (very recently before starting nutritionist follow-up) usual weight is around 68-70kg started to gradually gain weight 3 years ago. dietary imbalance. poor meal distribution."	0	0	0	0	0	1	0	0	0	0	0	0		PESO MÁXIMO EM IDADE ADULTA 82KG (MUITO RECENTEMENTE ANTES DE INICIAR ACOMPANHAMENTO DE NUTRICIONISTA) PESO HABITUAL RONDA 68-70KG COMEÇOU A AUMENTAR DE PESO GRADUALMENTE DESDE HÁ 3 ANOS ATRÁS. DESIQUILIBRIO ALIMENTAR. DEFICIENTE FRACIONAMENTO ALIMENTAR.	"maximum weight in adulthood 82kg (very recently before starting nutritionist follow-up) usual weight is around 68-70kg started to gradually gain weight 3 years ago. dietary imbalance. poor meal distribution."	0	0	0	0	0	1	0	0	0	0	0	0
IDADE + MENOPAUSA	"age + menopause"	1	0	0	0	0	0	0	0	0	0	0	0		IDADE + MENOPAUSA	"age + menopause"	1	0	0	0	0	0	0	0	0	0	0	0
ESTRES COME LO QUE LE APETECE FUERA DE TIEMPO.	"stress eats whatever they feel like at odd times."	0	1	0	0	0	1	0	0	0	0	0	0		ESTRES COME LO QUE LE APETECE FUERA DE TIEMPO.	"stress eats whatever they feel like at odd times."	0	1	0	0	0	1	0	0	0	0	0	0
PROGRESIVO DESDE HACE 3 AÑOS, DEJÓ LA AF. TRABAJA CON MÁS GUARDIAS Y COME DE GLOVO	"progressive over the last 3 years, stopped exercising. works more shifts and eats from delivery services"	0	0	0	0	1	1	1	0	0	0	1	0		PROGRESIVO DESDE HACE 3 AÑOS, DEJÓ LA AF. TRABAJA CON MÁS GUARDIAS Y COME DE GLOVO	"progressive over the last 3 years, stopped exercising. works more shifts and eats from delivery services"	0	0	0	0	1	1	1	0	0	0	0	0
SEMPRE TEVE EXCESSO DE PESO PESO MINIMO EM IDADE ADULTA 70KGS. ALTERAÇÕES DE ROTINA, MUDANÇAS DE TRABALHO. VÁRIAS TENTATIVAS DE DIETA SEM SUCESSO. FAZ PSICOTERAPIA PARA TRATAR COMPULSÃO ALIMENTAR.	"always had excess weight minimum weight in adulthood 70kgs. changes in routine, job changes. several attempts at dieting without success. undergoing psychotherapy to treat binge eating."	0	1	0	0	0	1	0	0	1	0	1	0		SEMPRE TEVE EXCESSO DE PESO PESO MINIMO EM IDADE ADULTA 70KGS. ALTERAÇÕES DE ROTINA, MUDANÇAS DE TRABALHO. VÁRIAS TENTATIVAS DE DIETA SEM SUCESSO. FAZ PSICOTERAPIA PARA TRATAR COMPULSÃO ALIMENTAR.	"always had excess weight minimum weight in adulthood 70kgs. changes in routine, job changes. several attempts at dieting without success. undergoing psychotherapy to treat binge eating."	0	1	0	0	0	1	0	0	1	0	1	0
Menopausia Estres	"menopause stress"	1	1	0	0	0	0	0	0	0	0	0	0		Menopausia Estres	"menopause stress"	1	1	0	0	0	0	0	0	0	0	0	0
Estrés, trabaja sedentario.	"stress, sedentary job"	0	1	0	0	1	0	0	0	0	0	1	0		Estrés, trabaja sedentario.	"stress, sedentary job"	0	1	0	0	1	0	0	0	0	0	0	0
IDADE + TIROIDE + FALTA DE AF	"age + thyroid + lack of physical activity"	0	0	0	1	1	0	0	0	0	0	0	0		IDADE + TIROIDE + FALTA DE AF	"age + thyroid + lack of physical activity"	1	0	0	1	1	0	0	0	0	0	0	0
PESO HABITUAL 64-65KG DIZ SER MUITO ANSIOSA E POR ISSO TEM EPISÓDIOS DE COMPULSÃO ALIMENTAR FREQUENTES (GERALMENTE AO FINAL DO DIA - ENTRE AS 17H-20H00).	"usual weight 64-65kg says she is very anxious and therefore has frequent episodes of binge eating (usually at the end of the day - between 5pm-8pm)."	0	1	0	0	0	1	0	0	0	0	0	0		PESO HABITUAL 64-65KG DIZ SER MUITO ANSIOSA E POR ISSO TEM EPISÓDIOS DE COMPULSÃO ALIMENTAR FREQUENTES (GERALMENTE AO FINAL DO DIA - ENTRE AS 17H-20H00).	"usual weight 64-65kg says she is very anxious and therefore has frequent episodes of binge eating (usually at the end of the day - between 5pm-8pm)."	0	1	0	0	0	1	0	0	0	0	0	0
COMER MAL, SIN HORARIOS,	"eating poorly, without schedules,"	0	0	0	0	0	1	0	0	0	0	0	0		COMER MAL, SIN HORARIOS,	"eating poorly, without schedules,"	0	0	0	0	0	1	1	0	0	0	0	0
menopausia	"menopause"	1	0	0	0	0	0	0	0	0	0	0	0		menopausia	"menopause"	1	0	0	0	0	0	0	0	0	0	0	0
ANSIEDAD	"anxiety"	0	1	0	0	0	0	0	0	0	0	0	0		ANSIEDAD	"anxiety"	0	1	0	0	0	0	0	0	0	0	0	0
Embarazo	"pregnancy"	1	0	0	0	0	0	0	0	0	0	0	0		Embarazo	"pregnancy"	1	0	0	0	0	0	0	0	0	0	0	0
Perdió mucho con Naturhouse Dos embarazos Malos hábitos	"lost a lot with naturhouse two pregnancies bad habits"	1	0	0	0	0	0	0	0	1	0	0	0		Perdió mucho con Naturhouse Dos embarazos Malos hábitos	"lost a lot with naturhouse two pregnancies bad habits"	1	0	0	0	0	0	0	0	1	0	0	0
Ansiedad Depresión	"anxiety depression"	0	1	0	0	0	0	0	0	0	0	0	0		Ansiedad Depresión	"anxiety depression"	0	1	0	0	0	0	0	0	0	0	0	0
Después del embarazo subió mucho de peso, quiere perder hasta llegar a los 80	"after the pregnancy, she gained a lot of weight, wants to lose until she reaches 80"	1	0	0	0	0	0	0	0	0	0	0	0		Después del embarazo subió mucho de peso, quiere perder hasta llegar a los 80	"after the pregnancy, she gained a lot of weight, wants to lose until she reaches 80"	1	0	0	0	0	0	0	0	0	0	0	0
Menos deporte Menisco roto	"less sports torn meniscus"	0	0	0	1	1	0	0	0	0	0	0	0		Menos deporte Menisco roto	"less sports torn meniscus"	0	0	0	1	1	0	0	0	0	0	0	0
Abortos y embarazos	"miscarriages and pregnancies"	1	0	0	0	0	0	0	0	0	0	0	0		Abortos y embarazos	"miscarriages and pregnancies"	1	0	0	0	0	0	0	0	0	0	0	0
Cambio de hábitos en salud y ejercicio.	"change in health and exercise habits"	0	0	0	0	1	0	0	0	0	0	0	0		Cambio de hábitos en salud y ejercicio.	"change in health and exercise habits"	0	0	0	0	1	1	0	0	0	0	0	0
Mucha vida social y ansiedad	"lots of social life and anxiety"	0	1	0	0	0	0	0	0	0	0	1	0		Mucha vida social y ansiedad	"lots of social life and anxiety"	0	1	0	0	0	0	0	0	0	0	1	0
PICOTEO	"snacking"	0	0	0	0	0	1	0	0	0	0	0	0		PICOTEO	"snacking"	0	0	0	0	0	1	0	0	0	0	0	0
Cambio de rutina por el trabajo	"change of routine due to work"	0	0	0	0	0	0	0	0	0	0	1	0		Cambio de rutina por el trabajo	"change of routine due to work"	0	0	0	0	0	0	0	0	0	0	1	0
COME MUITO E TEM MUITA FOME. ADORA DOCES E É MUITO SEDENTÁRIA	"eats a lot and is very hungry. loves sweets and is very sedentary"	0	0	0	0	1	1	0	0	0	0	0	0		COME MUITO E TEM MUITA FOME. ADORA DOCES E É MUITO SEDENTÁRIA	"eats a lot and is very hungry. loves sweets and is very sedentary"	0	0	0	0	1	1	0	0	0	0	0	0
Le gusta comer y beber vino	"likes to eat and drink wine"	0	0	0	0	0	1	0	0	0	0	0	0		Le gusta comer y beber vino	"likes to eat and drink wine"	0	0	0	0	0	1	0	0	0	0	0	0
Pandemia, dejo de hacer ejercicio. Viaja mucho	"pandemic, stopped exercising. travels a lot"	0	0	0	0	1	0	0	0	0	1	1	0		Pandemia, dejo de hacer ejercicio. Viaja mucho	"pandemic, stopped exercising. travels a lot"	0	0	0	0	1	0	0	0	0	1	1	0
Malos hábitos Perimenopausia	"bad habits perimenopause"	1	0	0	0	0	0	0	0	0	0	0	0		Malos hábitos Perimenopausia	"bad habits perimenopause"	1	0	0	0	0	0	0	0	0	0	0	0
ANTES HACIA MUCHO DEPORTE, COME MUCHO Y LO QUE LE GUSTA	"used to do a lot of sports, eats a lot and what he likes"	0	0	0	0	1	1	0	0	0	0	0	0		ANTES HACIA MUCHO DEPORTE, COME MUCHO Y LO QUE LE GUSTA	"used to do a lot of sports, eats a lot and what he likes"	0	0	0	0	1	1	0	0	0	0	0	0
PROGRESIVO: 2 EMBARAZOS DESCONTRALADOS REGLA IRREGULARES	"progressive: 2 uncontrolled pregnancies irregular periods"	1	0	0	0	0	0	0	0	0	0	0	0		PROGRESIVO: 2 EMBARAZOS DESCONTRALADOS REGLA IRREGULARES	"progressive: 2 uncontrolled pregnancies irregular periods"	1	0	0	0	0	0	0	0	0	0	0	0
SEDENTARISMO - DEIXOU DE FAZER DESPORTO (HÁ 10 ANOS) + 2 GRAVIDEZES (1 5 ANOS E OUTRA DE 8 ANOS)	"sedentary lifestyle - stopped exercising (10 years ago) + 2 pregnancies (1 5 years ago and another 8 years ago)"	1	0	0	0	1	0	0	0	0	0	0	0		SEDENTARISMO - DEIXOU DE FAZER DESPORTO (HÁ 10 ANOS) + 2 GRAVIDEZES (1 5 ANOS E OUTRA DE 8 ANOS)	"sedentary lifestyle - stopped exercising (10 years ago) + 2 pregnancies (1 5 years ago and another 8 years ago)"	1	0	0	0	1	0	0	0	0	0	0	0
GRAVIDEZ (MENINO - 17 MESES) E REGRESSO AO TRABALHO	"pregnancy (boy - 17 months) and return to work"	1	0	0	0	0	0	0	0	0	0	1	0		GRAVIDEZ (MENINO - 17 MESES) E REGRESSO AO TRABALHO	"pregnancy (boy - 17 months) and return to work"	1	0	0	0	0	0	0	0	0	0	1	0
PREMENOPAUSIA SEDENTARISMO + MALOS HORARIOS	"premenopause sedentary lifestyle + bad hours"	1	0	0	0	1	0	1	0	0	0	0	0		PREMENOPAUSIA SEDENTARISMO + MALOS HORARIOS	"premenopause sedentary lifestyle + bad hours"	1	0	0	0	1	0	1	0	0	0	0	0
Sedentarismo, inicio de relación	"sedentary lifestyle, beginning of a relationship"	0	0	1	0	1	0	0	0	0	0	0	0		Sedentarismo, inicio de relación	"sedentary lifestyle, beginning of a relationship"	0	0	0	0	1	0	0	0	0	0	1	0
AUMENTO PROGRESIVO - DIETAS ANTERIORES CECTOGÉNICAS	"progressive increase - previous ketogenic diets"	0	0	0	0	0	0	0	0	1	0	0	0		AUMENTO PROGRESIVO - DIETAS ANTERIORES CECTOGÉNICAS	"progressive increase - previous ketogenic diets"	0	0	0	0	0	0	0	0	1	0	0	0
ATIVIDADE LABORAL - PROFESSOR UNIVERSITÁRIO - NÃO RESPEITA MUITO OS HORÁRIOS DE REFEIÇÕES E CUIDADO ALIMENTAR + ALCOOL AO JANTAR	"work activity - university professor - does not adhere much to meal times and dietary care + alcohol at dinner"	0	0	0	0	0	1	1	0	0	0	1	0		ATIVIDADE LABORAL - PROFESSOR UNIVERSITÁRIO - NÃO RESPEITA MUITO OS HORÁRIOS DE REFEIÇÕES E CUIDADO ALIMENTAR + ALCOOL AO JANTAR	"work activity - university professor - does not adhere much to meal times and dietary care + alcohol at dinner"	0	0	0	0	0	1	1	0	0	0	0	0
No sabe decirme	"can't tell me"	0	0	0	0	0	0	0	0	0	0	0	1		No sabe decirme	"can't tell me"	0	0	0	0	0	0	0	0	0	0	0	1
MUITO STRESS + IDADE	"lots of stress + age"	0	1	0	0	0	0	0	0	0	0	0	0		MUITO STRESS + IDADE	"lots of stress + age"	0	1	0	0	0	0	0	0	0	0	0	0
