# Supplementary material for: Integrating patient-reported weight gain cause narratives into personalized obesity management: a data-driven approach with natural language processing and machine learning
Source: Front Nutr. 2026 Apr 14;13:1777240. doi: 10.3389/fnut.2026.1777240 (PMC13123420; doi:10.3389/fnut.2026.1777240)
Supplement: Supplementary file 7 [file Table_2.xlsx]

## Sheet: overview
Experimental parameters and codes:
bl	baseline weight data data
nobc	exclusion of body composition (BC) data in clinical variables; nobc: age, sex, BMI
vw/bw	variable-wise vs block-wise weighting during distance matrix hybridization to modify the magnitude of influence of different variables in clustering
jaccard_wgc:	only using the WGC Jaccard matrix in clustering - no clinical data added

## Sheet: pam_goldstd
pam_goldst: K-medoids clustering 'gold standard' method		labels db	pnk_db2_p2_cluster_pam_goldstd.sqlite
method=pam		comp db	pnk_db2_p2_out.sqlite
init=k-medoids++
10 iterations over 10 random seeds
		matrix done	clustering done	k range	comp done	best k after clinical revision	grouping reasonable	metrics defensible	outcome/not included variable differences significant	consider?	verdict
	jaccard_wgc	jaccard_matrix_wgc_pam_goldstd	clust_labels_jaccard_wgc_pam_goldstd	6	jaccard_wgc_pam_goldstd_k6	6	+	+	(-) 6/12	y	focus on the two extremes, Jaccard and block-wise
	bl_nobc_vw	hybrid_matrix_bl_nobc_vw_pam_goldstd	clust_labels_bl_nobc_vw_pam_goldstd	6	bl_nobc_vw_pam_goldstd_k6	6	+	+	(-) 4/9	y	see k 6 and 7, more in-depth clinical evaluation
	bl_nobc_bw	hybrid_matrix_bl_nobc_bw_pam_goldstd	clust_labels_bl_nobc_bw_pam_goldstd	5 to 7	bl_nobc_bw_pam_goldstd_k6, bl_nobc_bw_pam_goldstd_k5, bl_nobc_bw_pam_goldstd_k7	7	+	+	(+) 8/8	y	see cleanliness, clinical relevance and separation of clusters
	jaccard_wgc		bl_nobc_vw			bl_nobc_bw			oc_nobc_vw			oc_nobc_bw
	k=6		k=6			k=5 to 7

## Sheet: pam_default
pam_default: K-medoids clustering with default settings			labels db	pnk_db2_p2_cluster_pam_default.sqlite
method=alternating			comp db	pnk_db2_p2_out.sqlite
init=heuristic
no init iterations, first medoids are deterministic
		matrix done	pam_default	k range	comp done	best k after clinical revision	grouping reasonable	metrics defensible	outcome/not included variable differences significant	consider?	verdict
	jaccard_wgc	jaccard_matrix_wgc_pam_default	clust_labels_jaccard_wgc_pam_default	5 to 7	jaccard_wgc_pam_default_k5, jaccard_wgc_pam_default_k6, jaccard_wgc_pam_default_k7	5 (6 and on have missing medoids, empty clusters)	-	-	-	n	keep bw-k6 as a backup candidate
	bl_nobc_vw	hybrid_matrix_bl_nobc_vw_pam_default	clust_labels_bl_nobc_vw_pam_default	6	bl_nobc_vw_pam_default_k6	6	(-) not bad but separates injury and inactivity, worse than others	(+) most consistent overall	(+) 7/9	n	metrics and separation is good although groupings are a somewhat different
	bl_nobc_bw	hybrid_matrix_bl_nobc_bw_pam_default	clust_labels_bl_nobc_bw_pam_default	5 to 6	bl_nobc_bw_pam_default_k6, bl_nobc_bw_pam_default_k5	6	(+) different from goldstd in some aspects like separation of two None groups, by gender, but largely comparable patterns	+	+	backup	and, algorithm is less robust, less defensible
	jaccard_wgc		bl_nobc_vw				bl_nobc_bw

## Sheet: hclust_ward
hclust_ward: hierarchical clustering with Ward's linkage		labels db	pnk_db2_p2_cluster_hclust_ward.sqlite
linkage=ward		comp db	pnk_db2_p2_out.sqlite
		matrix done	hclust_ward	k range	comp done	best k after clinical revision	grouping reasonable	metrics defensible	outcome/not included variable differences significant	consider?	verdict
	jaccard_wgc	jaccard_matrix_wgc_hclust_ward	y	3 or 7	n						keep bw-k3 as a backup option
	bl_nobc_vw	hybrid_matrix_bl_nobc_vw_hclust_ward	clust_labels_bl_nobc_vw_hclust_ward	6 to 8	bl_nobc_vw_hclust_ward_k6, bl_nobc_vw_hclust_ward_k7, bl_nobc_vw_hclust_ward_k8	6	+	-	-	n	not very good and very different from other layouts
	bl_nobc_bw	hybrid_matrix_bl_nobc_bw_hclust_ward	clust_labels_bl_nobc_bw_hclust_ward	3 or 8	bl_nobc_bw_hclust_ward_k3, bl_nobc_bw_hclust_ward_k8	3	?	+	(+) 6/9	backup
	jaccard_wgc		bl_nobc_vw		bl_nobc_bw
	best DB score at k = 2
	k=3 or 7		k=6-8		k=3 or 8
	jaccard_wgc_hclust_ward

## Sheet: bl results eval
As per clustering on WGCs and baseline values (phenotyping approach), PAM 'gold standard' method (k-medoids PAM algorithm, with init=k-medoids++ iterated over 10 random init seeds) appears the best-performing one, with k=7 or 6. WGC-only clustering is possible, but inclusion of age, sex and baseline BMI adds nuance. Suggest block-wise weighting, ie. 50% of distance matrix weights belongs to WGCs,…
ALGORITHM: k-medoids with partitioning around medoids, init=k-medoids++ over 10 random seeds
1. DISTANCE MATRIX: Hybrid distance matrix of WGCs and clinical variables (age, sex, baseline BMI) where both blocks of variables have an equal influence in distance calculations											2. DISTANCE MATRIX: Jaccard distance of WGCs only, no clinical variables included
1A k = 7											2A k=7
Variable	Cluster 1 Men with Physical inactivity and some eating habits	Cluster 2 Women's health	Cluster 3 Vague cause	Cluster 4 Pandemic, circumstances	Cluster 5 Medication, disease or injury with physical inactivity	Cluster 6 Eating habits with some physical inactivity, gender balance	Cluster 7 Mental health with eating habits and weight regain	p-value	Test_Used		Variable	Cluster 1 Mental health with eating habits and weight regain	Cluster 2 Medication, disease or injury with physical inactivity	Cluster 3 Eating habits dominate, women's health appears	Cluster 4 Women's health	Cluster 5 Vague causes	Cluster 6 Pandemic-related gain	Cluster 7 Circumstances, inactivity, eating habits	p-value	Test_Used
N (sample size)	271	500	279	302	279	389	443	N/A	N/A		N (sample size)	595	321	288	478	276	152	353	N/A	N/A
Women's health & pregnancy (y/n)	3 (1.1%)	498 (99.6%)	0 (0.0%)	12 (4.0%)	33 (11.8%)	45 (11.6%)	61 (13.8%)	0.0001	fisher_exact		Women's health & pregnancy (y/n)	59 (9.9%)	19 (5.9%)	59 (20.5%)	478 (100.0%)	0 (0.0%)	0 (0.0%)	37 (10.5%)	0.0001	fisher_exact
Mental health (y/n)	28 (10.3%)	67 (13.4%)	0 (0.0%)	29 (9.6%)	34 (12.2%)	0 (0.0%)	436 (98.4%)	0.0001	fisher_exact		Mental health (y/n)	468 (78.7%)	12 (3.7%)	0 (0.0%)	71 (14.9%)	0 (0.0%)	19 (12.5%)	24 (6.8%)	0.0001	fisher_exact
Family issues (y/n)	7 (2.6%)	16 (3.2%)	0 (0.0%)	20 (6.6%)	13 (4.7%)	20 (5.1%)	53 (12.0%)	0.0001	fisher_exact		Family issues (y/n)	69 (11.6%)	9 (2.8%)	10 (3.5%)	15 (3.1%)	0 (0.0%)	10 (6.6%)	16 (4.5%)	0.0001	fisher_exact
Medication, disease, or injury (y/n)	37 (13.7%)	54 (10.8%)	0 (0.0%)	9 (3.0%)	237 (84.9%)	24 (6.2%)	41 (9.3%)	0.0001	fisher_exact		Medication, disease, or injury (y/n)	63 (10.6%)	214 (66.7%)	30 (10.4%)	68 (14.2%)	0 (0.0%)	18 (11.8%)	9 (2.5%)	0.0001	fisher_exact
Physical inactivity (y/n)	231 (85.2%)	55 (11.0%)	2 (0.7%)	55 (18.2%)	59 (21.1%)	84 (21.6%)	72 (16.3%)	0.0001	fisher_exact		Physical inactivity (y/n)	73 (12.3%)	217 (67.6%)	0 (0.0%)	37 (7.7%)	2 (0.7%)	22 (14.5%)	207 (58.6%)	0.0001	fisher_exact
Eating habits (y/n)	89 (32.8%)	36 (7.2%)	0 (0.0%)	17 (5.6%)	18 (6.5%)	374 (96.1%)	288 (65.0%)	0.0001	fisher_exact		Eating habits (y/n)	291 (48.9%)	22 (6.9%)	288 (100.0%)	0 (0.0%)	0 (0.0%)	0 (0.0%)	221 (62.6%)	0.0001	fisher_exact
Schedule (y/n)	27 (10.0%)	10 (2.0%)	1 (0.4%)	14 (4.6%)	10 (3.6%)	39 (10.0%)	46 (10.4%)	0.0001	fisher_exact		Schedule (y/n)	60 (10.1%)	9 (2.8%)	31 (10.8%)	8 (1.7%)	0 (0.0%)	3 (2.0%)	36 (10.2%)	0.0001	fisher_exact
Smoking cessation (y/n)	15 (5.5%)	40 (8.0%)	0 (0.0%)	31 (10.3%)	25 (9.0%)	18 (4.6%)	14 (3.2%)	0.0001	fisher_exact		Smoking cessation (y/n)	66 (11.1%)	8 (2.5%)	11 (3.8%)	38 (7.9%)	0 (0.0%)	14 (9.2%)	6 (1.7%)	0.0001	fisher_exact
Treatment discontinuation or relapse (y/n)	34 (12.5%)	47 (9.4%)	4 (1.4%)	53 (17.5%)	48 (17.2%)	47 (12.1%)	85 (19.2%)	0.0001	fisher_exact		Treatment discontinuation or relapse (y/n)	138 (23.2%)	33 (10.3%)	34 (11.8%)	46 (9.6%)	2 (0.7%)	16 (10.5%)	49 (13.9%)	0.0001	fisher_exact
Pandemic (y/n)	25 (9.2%)	34 (6.8%)	1 (0.4%)	152 (50.3%)	24 (8.6%)	34 (8.7%)	44 (9.9%)	0.0001	fisher_exact		Pandemic (y/n)	38 (6.4%)	14 (4.4%)	24 (8.3%)	34 (7.1%)	1 (0.4%)	152 (100.0%)	51 (14.4%)	0.0001	fisher_exact
Lifestyle, circumstances (y/n)	43 (15.9%)	25 (5.0%)	0 (0.0%)	162 (53.6%)	15 (5.4%)	67 (17.2%)	69 (15.6%)	0.0001	fisher_exact		Lifestyle, circumstances (y/n)	71 (11.9%)	13 (4.0%)	0 (0.0%)	25 (5.2%)	0 (0.0%)	19 (12.5%)	253 (71.7%)	0.0001	fisher_exact
None of the above (y/n)	0 (0.0%)	0 (0.0%)	276 (98.9%)	0 (0.0%)	0 (0.0%)	0 (0.0%)	0 (0.0%)	0.0001	fisher_exact		None of the above (y/n)	0 (0.0%)	0 (0.0%)	0 (0.0%)	0 (0.0%)	276 (100.0%)	0 (0.0%)	0 (0.0%)	0.0001	fisher_exact
Sex (female) ~82% of whole population	71 (26.2%)	493 (98.6%)	202 (72.4%)	271 (89.7%)	256 (91.8%)	325 (83.5%)	400 (90.3%)	0.0001	fisher_exact		Sex (female)	508 (85.4%)	241 (75.1%)	225 (78.1%)	470 (98.3%)	199 (72.1%)	117 (77.0%)	258 (73.1%)	0.0001	fisher_exact
Age (years)	46.05±10.23	45.36±9.87	47.08±10.54	45.31±11.59	48.79±10.16	46.33±11.15	45.44±10.12	6.37e-06	kruskal_wallis		Age (years)	46.34±9.98	47.37±10.68	47.01±11.06	45.23±9.74	46.99±10.51	48.17±11.66	43.96±11.01	2.6e-06	kruskal_wallis
Baseline BMI (kg/m²)	31.26±3.25	29.66±2.72	30.25±3.18	29.29±2.92	30.98±2.63	29.33±2.73	30.23±2.90	1.26e-23	kruskal_wallis		Baseline BMI (kg/m²)	30.20±2.97	30.31±3.08	29.86±2.98	29.68±2.74	30.25±3.20	30.32±2.95	29.99±2.87	0.075	kruskal_wallis
Baseline weight (kg)	94.12±14.30	78.99±9.18	85.11±14.37	79.18±11.52	83.15±10.16	80.23±11.08	81.90±10.47	1.02e-57	kruskal_wallis		Baseline weight (kg)	82.31±11.46	84.41±13.68	82.23±11.76	78.94±9.19	85.16±14.44	83.55±12.70	84.02±13.04	3.54e-09	kruskal_wallis
Total Weight Loss (%)	-10.25±6.83	-9.38±6.73	-8.98±6.83	-8.92±6.56	-9.34±7.01	-8.39±7.01	-9.38±6.91	0.008	kruskal_wallis		Total Weight Loss (%)	-9.24±6.83	-9.50±6.75	-8.91±7.41	-9.47±6.69	-9.02±6.85	-9.99±6.86	-8.63±6.71	0.321	kruskal_wallis
BMI reduction (kg/m²)	-3.24±2.29	-2.78±2.06	-2.77±2.24	-2.63±2.07	-2.90±2.26	-2.49±2.21	-2.85±2.18	0.000376	kruskal_wallis		BMI reduction (kg/m²)	-2.81±2.17	-2.91±2.18	-2.68±2.35	-2.81±2.07	-2.79±2.25	-3.06±2.30	-2.61±2.11	0.298	kruskal_wallis
Dropout at 60 days (yes/no)	102 (37.6%)	218 (43.6%)	141 (50.5%)	129 (42.7%)	112 (40.1%)	198 (50.9%)	180 (40.6%)	0.001	fisher_exact		Dropout at 60 days (yes/no)	249 (41.8%)	130 (40.5%)	142 (49.3%)	210 (43.9%)	139 (50.4%)	62 (40.8%)	148 (41.9%)	0.069	fisher_exact
Weight loss at 60 days (%)	-11.27±4.21	-10.25±4.09	-10.25±4.34	-10.22±3.91	-9.36±3.89	-10.28±4.30	-10.63±3.64	0.002	kruskal_wallis		Weight loss at 60 days (%)	-10.46±3.74	-9.94±4.13	-10.45±4.51	-10.29±3.96	-10.29±4.34	-10.49±4.04	-10.46±4.11	0.839	kruskal_wallis
BMI Reduction at 60 days (kg/m²)	-3.56±1.51	-3.03±1.27	-3.15±1.41	-3.00±1.24	-2.90±1.24	-3.03±1.42	-3.22±1.15	0.000841	kruskal_wallis		BMI Reduction at 60 days (kg/m²)	-3.18±1.20	-3.04±1.37	-3.15±1.50	-3.05±1.24	-3.16±1.41	-3.22±1.34	-3.14±1.37	0.819	kruskal_wallis
Achieved 10% weight loss (yes/no)	153 (56.5%)	242 (48.4%)	125 (44.8%)	152 (50.3%)	126 (45.2%)	168 (43.2%)	220 (49.7%)	0.026	fisher_exact		Achieved 10% weight loss (yes/no)	289 (48.6%)	155 (48.3%)	128 (44.4%)	235 (49.2%)	125 (45.3%)	81 (53.3%)	173 (49.0%)	0.613	fisher_exact
Days to 10% weight loss	43.01±20.12	53.29±27.56	52.81±31.24	51.70±23.45	59.52±38.64	55.33±48.45	52.91±26.90	1.06e-07	kruskal_wallis		Days to 10% weight loss	52.20±26.10	53.75±35.92	50.08±25.50	53.75±28.17	52.81±31.24	49.56±20.09	53.75±47.54	0.342	kruskal_wallis
Total follow-up (days)	115.39±112.13	103.94±106.06	100.65±113.09	113.65±110.55	117.46±118.40	103.64±121.72	109.91±103.10	0.009	kruskal_wallis		Total follow-up (days)	108.30±107.31	111.32±106.26	102.35±122.73	107.42±112.16	101.37±113.48	121.16±111.34	113.39±112.00	0.044	kruskal_wallis
1B k = 6											2B k = 6
Variable	Cluster 1 Men with physical inactivity and eating habits	Cluster 2 Women's health	Cluster 3 Vague causes	Cluster 4 Pandemic, circumstances and weight regain	Cluster 5 Medication, disease or injury with physical inactivity	Cluster 6 Mental health with eating habits	p-value	Test_Used			Variable	Cluster 1 Mental health, eating habits	Cluster 2 Physical inactivity with medication, disease or injury	Cluster 3 Eating habits dominate, inactivity and women's health appear	Cluster 4 Women's health	Cluster 5 Vague causes	Cluster 6 Pandemic, circumstances and weight regain	p-value	Test_Used
N (sample size)	345	552	301	277	353	635	N/A	N/A			N (sample size)	572	376	458	474	276	307	N/A	N/A
Women's health & pregnancy (y/n)	5 (1.4%)	551 (99.8%)	0 (0.0%)	17 (6.1%)	20 (5.7%)	59 (9.3%)	0.0001	fisher_exact			Women's health & pregnancy (y/n)	61 (10.7%)	19 (5.1%)	81 (17.7%)	474 (100.0%)	0 (0.0%)	17 (5.5%)	0.0001	fisher_exact
Mental health (y/n)	36 (10.4%)	68 (12.3%)	0 (0.0%)	14 (5.1%)	36 (10.2%)	440 (69.3%)	0.0001	fisher_exact			Mental health (y/n)	499 (87.2%)	12 (3.2%)	0 (0.0%)	68 (14.3%)	0 (0.0%)	15 (4.9%)	0.0001	fisher_exact
Family issues (y/n)	6 (1.7%)	19 (3.4%)	5 (1.7%)	21 (7.6%)	13 (3.7%)	65 (10.2%)	0.0001	fisher_exact			Family issues (y/n)	68 (11.9%)	11 (2.9%)	15 (3.3%)	15 (3.2%)	0 (0.0%)	20 (6.5%)	0.0001	fisher_exact
Medication, disease, or injury (y/n)	28 (8.1%)	72 (13.0%)	0 (0.0%)	10 (3.6%)	232 (65.7%)	60 (9.4%)	0.0001	fisher_exact			Medication, disease, or injury (y/n)	68 (11.9%)	229 (60.9%)	29 (6.3%)	66 (13.9%)	0 (0.0%)	10 (3.3%)	0.0001	fisher_exact
Physical inactivity (y/n)	207 (60.0%)	51 (9.2%)	2 (0.7%)	21 (7.6%)	219 (62.0%)	58 (9.1%)	0.0001	fisher_exact			Physical inactivity (y/n)	98 (17.1%)	259 (68.9%)	131 (28.6%)	41 (8.6%)	2 (0.7%)	27 (8.8%)	0.0001	fisher_exact
Eating habits (y/n)	224 (64.9%)	80 (14.5%)	0 (0.0%)	31 (11.2%)	24 (6.8%)	463 (72.9%)	0.0001	fisher_exact			Eating habits (y/n)	306 (53.5%)	24 (6.4%)	458 (100.0%)	0 (0.0%)	0 (0.0%)	34 (11.1%)	0.0001	fisher_exact
Schedule (y/n)	39 (11.3%)	19 (3.4%)	5 (1.7%)	11 (4.0%)	11 (3.1%)	62 (9.8%)	0.0001	fisher_exact			Schedule (y/n)	62 (10.8%)	15 (4.0%)	47 (10.3%)	9 (1.9%)	0 (0.0%)	14 (4.6%)	0.0001	fisher_exact
Smoking cessation (y/n)	16 (4.6%)	41 (7.4%)	15 (5.0%)	30 (10.8%)	11 (3.1%)	30 (4.7%)	0.0005	fisher_exact			Smoking cessation (y/n)	61 (10.7%)	9 (2.4%)	13 (2.8%)	38 (8.0%)	0 (0.0%)	22 (7.2%)	0.0001	fisher_exact
Treatment discontinuation or relapse (y/n)	35 (10.1%)	46 (8.3%)	2 (0.7%)	114 (41.2%)	33 (9.3%)	88 (13.9%)	0.0001	fisher_exact			Treatment discontinuation or relapse (y/n)	82 (14.3%)	34 (9.0%)	33 (7.2%)	39 (8.2%)	2 (0.7%)	128 (41.7%)	0.0001	fisher_exact
Pandemic (y/n)	55 (15.9%)	37 (6.7%)	1 (0.3%)	125 (45.1%)	41 (11.6%)	55 (8.7%)	0.0001	fisher_exact			Pandemic (y/n)	55 (9.6%)	40 (10.6%)	41 (9.0%)	28 (5.9%)	1 (0.4%)	149 (48.5%)	0.0001	fisher_exact
Lifestyle, circumstances (y/n)	72 (20.9%)	33 (6.0%)	0 (0.0%)	137 (49.5%)	41 (11.6%)	98 (15.4%)	0.0001	fisher_exact			Lifestyle, circumstances (y/n)	88 (15.4%)	42 (11.2%)	76 (16.6%)	24 (5.1%)	0 (0.0%)	151 (49.2%)	0.0001	fisher_exact
None of the above (y/n)	0 (0.0%)	0 (0.0%)	276 (91.7%)	0 (0.0%)	0 (0.0%)	0 (0.0%)	0.0001	fisher_exact			None of the above (y/n)	0 (0.0%)	0 (0.0%)	0 (0.0%)	0 (0.0%)	276 (100.0%)	0 (0.0%)	0.0001	fisher_exact
Sex (female)	63 (18.3%)	547 (99.1%)	224 (74.4%)	266 (96.0%)	320 (90.7%)	598 (94.2%)	0.0001	fisher_exact			Sex (female)	486 (85.0%)	283 (75.3%)	333 (72.7%)	466 (98.3%)	199 (72.1%)	251 (81.8%)	0.0001	fisher_exact
Age (years)	46.13±11.03	45.32±9.64	47.49±10.39	45.44±10.93	46.14±11.17	46.68±10.49	0.011	kruskal_wallis			Age (years)	46.15±10.05	46.85±11.11	46.42±10.90	45.23±9.74	46.99±10.51	45.79±11.27	0.022	kruskal_wallis
Baseline BMI (kg/m²)	31.36±3.33	29.64±2.71	30.43±3.13	29.70±2.71	30.04±2.77	29.70±2.86	3.98e-13	kruskal_wallis			Baseline BMI (kg/m²)	30.12±2.92	30.25±3.03	29.91±2.95	29.66±2.72	30.25±3.20	30.37±3.03	0.03	kruskal_wallis
Baseline weight (kg)	94.88±14.21	78.87±8.87	85.14±13.89	79.22±9.27	81.69±11.39	79.80±9.68	6.17e-74	kruskal_wallis			Baseline weight (kg)	82.27±11.09	84.24±13.50	83.28±12.67	78.99±9.33	85.16±14.44	83.15±12.77	8.93e-09	kruskal_wallis
Total Weight Loss (%)	-9.33±6.75	-9.39±6.75	-9.05±7.04	-8.94±6.68	-9.51±6.81	-9.02±7.01	0.564	kruskal_wallis			Total Weight Loss (%)	-9.16±6.83	-9.52±6.68	-8.79±7.21	-9.54±6.71	-9.02±6.85	-9.25±6.80	0.364	kruskal_wallis
BMI reduction (kg/m²)	-2.97±2.31	-2.78±2.07	-2.81±2.31	-2.67±2.12	-2.88±2.17	-2.70±2.19	0.27	kruskal_wallis			BMI reduction (kg/m²)	-2.78±2.16	-2.90±2.15	-2.66±2.31	-2.82±2.07	-2.79±2.25	-2.83±2.20	0.382	kruskal_wallis
Dropout at 60 days (yes/no)	151 (43.8%)	243 (44.0%)	152 (50.5%)	123 (44.4%)	133 (37.7%)	278 (43.8%)	0.051	fisher_exact			Dropout at 60 days (yes/no)	241 (42.1%)	146 (38.8%)	216 (47.2%)	206 (43.5%)	139 (50.4%)	132 (43.0%)	0.044	fisher_exact
Weight loss at 60 days (%)	-11.30±4.60	-10.30±3.90	-10.32±4.39	-9.96±3.56	-9.88±3.91	-10.31±3.96	0.003	kruskal_wallis			Weight loss at 60 days (%)	-10.48±3.77	-10.07±4.11	-10.58±4.50	-10.32±3.97	-10.29±4.34	-10.18±3.76	0.797	kruskal_wallis
BMI Reduction at 60 days (kg/m²)	-3.59±1.63	-3.05±1.22	-3.18±1.42	-2.97±1.13	-2.98±1.25	-3.07±1.24	2.41e-05	kruskal_wallis			BMI Reduction at 60 days (kg/m²)	-3.17±1.21	-3.06±1.34	-3.20±1.53	-3.05±1.24	-3.16±1.41	-3.11±1.25	0.85	kruskal_wallis
Achieved 10% weight loss (yes/no)	181 (52.5%)	266 (48.2%)	136 (45.2%)	134 (48.4%)	173 (49.0%)	296 (46.6%)	0.492	fisher_exact			Achieved 10% weight loss (yes/no)	276 (48.3%)	184 (48.9%)	212 (46.3%)	235 (49.6%)	125 (45.3%)	154 (50.2%)	0.773	fisher_exact
Days to 10% weight loss	44.52±43.40	53.46±27.24	52.49±30.11	54.73±22.71	55.55±34.73	54.09±29.60	6.24e-13	kruskal_wallis			Days to 10% weight loss	51.78±26.25	52.85±34.16	52.23±44.49	53.42±28.04	52.81±31.24	52.82±23.06	0.121	kruskal_wallis
Total follow-up (days)	103.65±107.42	109.03±118.68	100.96±111.92	120.47±124.50	117.21±111.64	104.48±100.56	0.092	kruskal_wallis			Total follow-up (days)	107.68±104.20	111.93±105.04	104.71±117.73	107.50±112.00	101.37±113.48	120.02±120.65	0.053	kruskal_wallis
